# Supplementary material for: Host-mediated niche construction of bacterial communities in an aquatic microecosystem
Source: ISME J. 2025 Oct 17;19(1):wraf233. doi: 10.1093/ismejo/wraf233 (PMC12596266; doi:10.1093/ismejo/wraf233)
Supplement: Supplemental_Table_1_wraf233 [file supplemental_table_1_wraf233.xlsx]

## Sheet: Supplementary Table 1
Supplemental Table 1. Sample detail and alpha diversity for iso-female assay samples
Sample ID	Sample Type	Pre-pooling DNA (ng/uL)	Total Reads	Observed ASVs	Breakaway Estimate of Richness	Breakaway Error	Shannon Sample-Wise	Shannon Error
OVI102	Generation 1 Male Pool	0.272	1884	25	25.1676	2.44679	0.83861	0.0269011
OVI103	Individual Generation 1 Female	1.34	10666	30	30.0586	0.248978	0.92365	0.00827556
OVI104	Egg Water	6.3	20472	29	29.2245	2.7473	1.81813	0.00520884
OVI105	Egg Water	5	12535	42	42.0949	2.45489	2.35863	0.0137797
OVI106	Egg Water	4.05	17822	38	38.4718	0.739353	2.1943	0.00369464
OVI107	Egg Water	3.39	12522	73	91.9135	117.411	2.47594	0.00543259
OVI108	Egg Water	0.138	3675	61	61.2976	3.92325	2.9727	0.0115588
OVI109	Egg Water	0.782	23839	73	73.1345	0.379487	2.50707	0.0021327
OVI11	Individual Generation 1 Female	0.891	5131	88	88.1626	0.41974	2.37252	0.0243881
OVI110	Egg Water	0.187	4033	56	56.1971	0.467677	2.80464	0.0226208
OVI111	Egg Water	0.262	3521	51	51.0637	3.42714	2.65597	0.0315332
OVI113	Egg Water	0.2	2150	51	51.4097	0.683295	2.53744	0.0486663
OVI114	Pupation Water	0.256	4092	45	45.8215	0.973688	1.58176	0.0098315
OVI13	Individual Generation 1 Female	2.07	2298	61	61.459	0.75233	2.84293	0.0315133
OVI137	Arrested Water	1.6	12619	65	65.7912	3.00672	2.76499	0.0122432
OVI138	Arrested Water	1.85	14172	79	79.3653	0.658928	2.67189	0.00666257
OVI139	Arrested Water	3.73	17195	90	90.1469	0.411276	2.92539	0.00967459
OVI14	Individual Generation 1 Female	0.373	2088	44	44.0331	0.183249	2.8344	0.0180081
OVI140	Arrested Water	0.207	2975	50	51.5484	2.04915	2.51558	0.0239448
OVI145	Egg Water	1.19	24476	64	64.4055	0.709019	2.66428	0.00608494
OVI146	Egg Water	1.62	18209	31	31.1897	1.98987	2.04729	0.005073
OVI147	Egg Water	7	5147	15	15.0909	1.93022	0.693225	0.015131
OVI148	Egg Water	2.85	7177	14	14.0106	0.10431	1.38994	0.00948584
OVI149	Egg Water	6.5	22255	10	10.0025	0.0506749	1.23853	0.00458284
OVI150	Egg Water	3.32	9161	29	29.1368	0.382708	1.5872	0.0234175
OVI151	Egg Water	6	16247	63	63.1107	0.350973	2.58557	0.0120245
OVI152	Egg Water	2.12	22420	78	78.1964	0.46662	2.45424	0.00797413
OVI153	Egg Water	2.66	15645	12	12.125	1.58584	1.49071	0.009038
OVI154	Egg Water	4.25	26736	28	28.0405	0.211733	2.23015	0.00425431
OVI155	Egg Water	4.31	18417	26	26.2888	0.642997	2.26589	0.00300757
OVI156	Egg Water	2.96	19366	82	82.2468	0.530791	3.03107	0.00812689
OVI157	Egg Water	1.99	13322	75	75.2721	0.538511	2.90961	0.0141187
OVI158	Egg Water	6.1	12733	14	14.1899	0.495741	1.6443	0.00885857
OVI159	Egg Water	1.6	18505	86	98.9644	74.9366	3.2874	0.010801
OVI162	Pupation Water	2	1594	14	14.125	1.6214	1.79734	0.0268563
OVI163	Pupation Water	1.06	3266	24	24.1129	0.34599	1.90459	0.0290197
OVI17	Generation 1 Male Pool	2.34	4857	5	5.18986	0.495741	0.245277	0.0148646
OVI172	Individual Generation 1 Female	1.1	41015	14	14.4982	0.792612	0.445759	0.00186276
OVI175	Generation 1 Male Pool	0.537	1183	19	19.3581	0.636811	0.799574	0.0302941
OVI18	Generation 1 Male Pool	1.15	1809	74	77.7066	4.14008	3.34867	0.0260952
OVI184	Individual Generation 1 Female	0.676	4460	29	29.1784	0.440531	0.416894	0.00623177
OVI19	Generation 1 Male Pool	7.5	15725	5	5.45594	0.8711	0.0357392	0.00571993
OVI191	Pupation Water	0.186	1915	56	56.25	3.15	3.13349	0.0193847
OVI192	Pupation Water	1.74	5803	78	82.1882	5.50859	2.96453	0.0346933
OVI2	Individual Generation 1 Female	2.27	7745	124	126.045	2.00042	3.13252	0.0249124
OVI20	Generation 1 Male Pool	3.82	18479	16	16.3386	0.619838	0.21719	0.00658619
OVI21	Generation 1 Male Pool	4.04	12250	5	5.0054	0.0739657	0.0609875	0.00425719
OVI22	Generation 1 Male Pool	8.8	9984	7	7.0237	0.159096	1.22108	0.00288602
OVI23	Generation 1 Male Pool	10	14826	7	7.06069	0.259319	0.561947	0.00493454
OVI24	Tray Water Sample	5.4	14959	112	112.944	1.09584	2.57306	0.0191576
OVI25	Tray Water Sample	6.2	12150	115	115.139	0.387284	3.12823	0.0137078
OVI26	Egg Water	1.49	4818	5	5.18787	0.479856	0.0888165	0.00811217
OVI27	Egg Water	6.4	12907	7	7.00034	0.0183712	1.49614	0.00917157
OVI28	Egg Water	4.68	6402	9	9.06181	0.259045	1.25316	0.0129189
OVI29	Egg Water	9.1	6791	4	4	0	1.04592	0.00528111
OVI30	Egg Water	8.2	14906	7	7.18986	0.495741	1.2749	0.0064486
OVI31	Egg Water	7.8	10462	33	33.0659	0.266031	2.67991	0.0152548
OVI33	Tray Water Sample	6.2	15914	133	139.145	4.92581	3.42707	0.0158397
OVI34	Pupation Water	0.783	1999	10	10.1282	1.6471	0.328276	0.0373192
OVI36	Pupation Water	13	8924	6	6	0	1.36091	0.0125334
OVI37	Pupation Water	0.789	2152	23	23.082	2.42057	1.86966	0.0236125
OVI38	Pupation Water	3.86	1781	11	11.0815	0.298033	1.22748	0.0210945
OVI39	Pupation Water	2.89	2612	37	37.1489	2.15818	2.49443	0.0196449
OVI4	Individual Generation 1 Female	5.5	13817	6	6.125	1.31374	0.0342055	0.00652175
OVI40	Individual Generation 1 Female	0.557	1623	44	44.1217	0.369223	1.88715	0.0404161
OVI41	Individual Generation 1 Female	1.07	3833	71	71.1245	0.364217	2.10956	0.0192014
OVI42	Individual Generation 1 Female	10	7937	6	6.48105	0.858249	0.0747362	0.00841555
OVI43	Individual Generation 1 Female	12	16544	3	3.24053	0.606873	0.0245044	0.00407701
OVI44	Generation 1 Male Pool	2.11	7767	21	21.9366	2.98079	0.268864	0.0178559
OVI45	Generation 1 Male Pool	4.94	8714	6	6.18787	0.479856	0.12375	0.00885228
OVI46	Generation 1 Male Pool	0.21	192428	9	9.22736	0.514256	0.00743291	0.000659801
OVI47	Generation 1 Male Pool	40	7699	2	2.25499	0.734225	0.0461365	0.00457395
OVI49	Individual Generation 1 Female	0.439	2553	62	62.0498	0.228603	2.2727	0.0163087
OVI5	Individual Generation 1 Female	1.4	14351	5	5.08757	0.317158	0.144395	0.00524388
OVI50	Generation 1 Male Pool	1.67	1190	61	62.0345	1.26472	3.47639	0.0321788
OVI51	Generation 1 Male Pool	1.73	2633	94	94.4393	0.737528	3.89467	0.0111155
OVI53	Generation 1 Male Pool	0.599	2335	48	49.6012	2.62991	2.55724	0.0271941
OVI55	Generation 1 Male Pool	0.491	2894	55	88.1804	94.3589	2.83503	0.0190095
OVI56	Generation 1 Male Pool	0.671	1319	39	42.5483	4.61734	2.27038	0.0423198
OVI59	Egg Water	5.2	17400	12	12.0618	0.259045	1.50317	0.00739654
OVI6	Individual Generation 1 Female	0.327	3178	34	34.99	1.20323	0.913344	0.0372946
OVI60	Egg Water	3.5	19204	14	14.1489	1.8702	1.32106	0.00980911
OVI61	Egg Water	0.607	4855	40	40.484	0.740168	2.18915	0.0136015
OVI62	Egg Water	2.03	6480	7	7.19735	0.485341	0.141498	0.0114336
OVI63	Egg Water	1.26	3820	15	15.2113	0.49827	1.91627	0.00738723
OVI65	Egg Water	6.8	17759	14	14.0202	0.149718	1.9357	0.00625474
OVI66	Egg Water	4.89	12179	8	8.24053	0.606873	1.05793	0.00806328
OVI67	Egg Water	5	9107	14	14.4666	0.795085	1.66686	0.0123495
OVI71	Pupation Water	0.443	2063	33	33.0694	0.272206	2.09807	0.0372449
OVI72	Pupation Water	0.162	1319	30	30.7324	2.97291	1.86899	0.0251372
OVI74	Pupation Water	1.47	13684	39	39.5948	0.827431	2.20866	0.00827543
OVI75	Pupation Water	1.23	1392	13	13.0769	0.286073	0.748746	0.0398984
OVI78	Individual Generation 1 Female	8.3	38258	11	11.3164	0.639998	0.424365	0.0035481
OVI8	Individual Generation 1 Female	0.203	1375	49	49.4399	0.737506	2.70183	0.0243556
OVI81	Individual Generation 1 Female	0.236	446	13	13.5156	1.02131	1.6376	0.0573356
OVI83	Individual Generation 1 Female	0.305	1776	19	19.2227	0.493506	1.19978	0.049161
OVI90	Generation 1 Male Pool	0.538	2711	40	40.0831	0.296913	2.94336	0.0327284
OVI98	Generation 1 Male Pool	0.544	2020	63	63.2785	0.563188	2.23123	0.0248118
OVI99	Generation 1 Male Pool	0.387	1638	44	44.0638	0.260639	2.06985	0.0425812
