# Supplementary material for: Host-mediated niche construction of bacterial communities in an aquatic microecosystem
Source: ISME J. 2025 Oct 17;19(1):wraf233. doi: 10.1093/ismejo/wraf233 (PMC12596266; doi:10.1093/ismejo/wraf233)
Supplement: Supplemental_Table_2_wraf233 [file supplemental_table_2_wraf233.xlsx]

## Sheet: Supplemental Table 2
Supplemental Table 2. Taxonomy and logistic regression model coefficients for significant bacterial correlates of development in iso-female assays
ASV	Phylum	Class	Order	Family	Genus	Coefficient of Maternal ASV (hatch)	Coefficient of Egg Water ASV (hatch)	Coefficient of Paternal ASV (hatch)	Coefficient of Maternal ASV (pupation)	Coefficient of Paternal ASV (pupation)	Coefficient of Egg Water ASV (pupation)	Coefficient of Late Water ASV (pupation)	Coefficient of Egg Water ASV (survival)	Coefficient of Late Water ASV (survival)	Coefficient of Maternal ASV (survival)	Coefficient of Paternal ASV (survival)	Hatch Sample Type Conditionality	Pupation Sample Type Conditionality	Survival Sample Type Conditionality
006d5eda86c251132cd2272afd51d053	Actinobacteriota	Actinomycetia	Mycobacteriales	Mycobacteriaceae	Mycobacterium	NA	NA	NA	NA	0.412129	NA	NA	NA	NA	NA	NA	NA	15.5518	12.5304
007a17b7f6b93558bb5f8826ea983056	Proteobacteria	Gammaproteobacteria	Xanthomonadales	Xanthomonadaceae	Stenotrophomonas	NA	NA	NA	-1.23083	NA	NA	NA	NA	NA	NA	NA	NA	22.9819	12.5304
02e56876b3ffcda6cda97654505279f2	Proteobacteria	Alphaproteobacteria	Caulobacterales	Caulobacteraceae	Caulobacter	NA	NA	NA	-1.46577	NA	0.78623	NA	NA	NA	NA	NA	NA	38.784	NA
03612545acdb7cf43b56502e27456ddf	Acidobacteriota	Vicinamibacteria	Vicinamibacterales	Order_Vicinamibacterales	Order_Vicinamibacterales	NA	NA	NA	NA	-0.727528	NA	NA	NA	NA	NA	NA	NA	7.41229	NA
078778d3acf6645f2e44537dc6529871	Actinobacteriota	Actinomycetia	Actinomycetales	Microbacteriaceae	Leucobacter	NA	NA	NA	-1.22927	NA	NA	NA	NA	NA	NA	NA	NA	22.9198	12.5304
08a23647e8c11cd7f89ee8f609e3d974	Bacteroidota	Bacteroidia	Flavobacteriales	Weeksellaceae	Elizabethkingia	NA	NA	NA	NA	NA	0.568575	NA	NA	NA	NA	NA	NA	24.2704	NA
08cc46b8779c43b1872292e0d97a0890	Proteobacteria	Gammaproteobacteria	Burkholderiales	Burkholderiaceae	Family_Burkholderiaceae	NA	NA	NA	NA	NA	0.584732	-0.679941	NA	NA	NA	NA	NA	51.6552	NA
09f74334ddd0008931d05c020c8d7730	Proteobacteria	Gammaproteobacteria	Burkholderiales	Rhodocyclaceae	Thauera	0.414483	NA	NA	-1.46499	NA	NA	NA	NA	NA	NA	NA	NA	19.5928	11.9136
0c96f776da7051d25f4fd62ba69ba324	Proteobacteria	Alphaproteobacteria	Rhodospirillales	UXAT02	Defluviicoccus	NA	NA	NA	NA	NA	NA	1.46234	NA	NA	NA	NA	NA	25.8314	NA
0cf33eb4b86b224b3c158207fb9c8c48	Proteobacteria	Alphaproteobacteria	Rhodobacterales	Rhodobacteraceae	Family_Rhodobacteraceae	NA	NA	NA	0.738761	NA	NA	NA	NA	NA	NA	NA	NA	8.44584	13.2939
0cf4077d7201a18548a12acd3e1d505b	Proteobacteria	Alphaproteobacteria	Acetobacterales	Acetobacteraceae	Asaia	NA	NA	NA	-1.23529	NA	NA	NA	NA	NA	NA	NA	NA	23.1207	12.5304
0d0e3101171c782e1ede9e291ab9c7bc	Proteobacteria	Alphaproteobacteria	Rhizobiales	Xanthobacteraceae	Family_Xanthobacteraceae	NA	NA	NA	-0.758528	NA	NA	NA	NA	NA	NA	NA	NA	15.2181	17.4943
0d87b112bc336b97248bf4757a668689	Firmicutes	Bacilli	Bacillales	Bacillaceae	Bacillus	NA	NA	0.21362	NA	0.337909	NA	NA	NA	NA	NA	NA	15.0808	NA	28.5606
0e96f958bdaf9979b03aa574d7299f4c	Firmicutes	Bacilli	Bacillales	Bacillaceae	Family_Bacillaceae	NA	NA	NA	0.972954	NA	NA	NA	NA	NA	NA	NA	NA	10.5786	13.4452
0eb8e63cb8f7cb7aa58b403dc29da7de	Proteobacteria	Gammaproteobacteria	Pseudomonadales	Moraxellaceae	Acinetobacter	-0.402335	NA	NA	0.338707	NA	NA	NA	NA	NA	NA	NA	NA	20.9967	11.5297
10108d29ee667e6f5b413c7bbaf7991d	Proteobacteria	Gammaproteobacteria	Pseudomonadales	Moraxellaceae	Acinetobacter	NA	NA	-0.743296	-0.883018	NA	NA	NA	NA	NA	-1.03993	-1.58847	NA	NA	28.7069
107aa7e6b56274803bffd1ccff5b2ee6	Proteobacteria	Gammaproteobacteria	Pseudomonadales	Moraxellaceae	Acinetobacter	-0.37232	NA	-0.183321	0.256383	NA	-0.15933	-0.497805	NA	NA	-0.391366	NA	25.1053	39.7256	NA
10cde2fa4db56b195187e547f870d34b	Proteobacteria	Gammaproteobacteria	Burkholderiales	Rhodocyclaceae	Tepidiphilus	NA	NA	NA	NA	-0.685287	NA	NA	NA	NA	NA	NA	NA	4.99136	8.28081
1187d3f6bbc3c560b79f47cf9ad873bd	Proteobacteria	Gammaproteobacteria	Xanthomonadales	Xanthomonadaceae	Stenotrophomonas	NA	NA	NA	-1.24857	NA	NA	NA	NA	NA	NA	NA	NA	17.3198	NA
131f8b9807185e055d725c468cd46a88	Actinobacteriota	Actinomycetia	Actinomycetales	Microbacteriaceae	Family_Microbacteriaceae	NA	NA	NA	NA	0.564871	NA	NA	NA	NA	NA	NA	NA	16.3965	12.5304
1369aba02dd8b749b4c4c2a799d34207	Proteobacteria	Alphaproteobacteria	Caulobacterales	Caulobacteraceae	Brevundimonas	NA	NA	0.490936	-0.333812	0.444539	NA	NA	NA	NA	NA	NA	15.4573	NA	NA
16469cc40587771b7602fa59352c70ab	Proteobacteria	Gammaproteobacteria	Burkholderiales	Burkholderiaceae	Family_Burkholderiaceae	NA	NA	NA	NA	NA	NA	0.385028	NA	NA	NA	NA	NA	23.5732	NA
1b158b8b2922d4fcad5d9cea607cbb7d	Proteobacteria	Gammaproteobacteria	Enterobacterales	Enterobacteriaceae	Escherichia	0.352904	NA	NA	NA	NA	NA	1.03887	NA	NA	NA	NA	15.2845	23.1689	NA
1b2567820cc1e0a34960a02c766161e4	Proteobacteria	Gammaproteobacteria	Enterobacterales	Enterobacteriaceae	Family_Enterobacteriaceae	NA	NA	NA	NA	-0.719649	NA	NA	NA	NA	NA	NA	NA	7.48445	NA
1bfddc56f0549c7953359140bb8c64b1	Proteobacteria	Gammaproteobacteria	Enterobacterales	Enterobacteriaceae	Serratia	NA	NA	NA	NA	-0.544979	NA	NA	NA	NA	NA	NA	NA	NA	NA
1d1533db28dba4af61f1d5cc6633f2fa	Proteobacteria	Gammaproteobacteria	Burkholderiales	Chromobacteriaceae	Aquitalea	NA	NA	NA	0.205591	NA	NA	0.269287	NA	NA	NA	NA	NA	10.8612	13.2182
1e81258348c55daeef435f6100eee461	Proteobacteria	Gammaproteobacteria	Enterobacterales	Enterobacteriaceae	Family_Enterobacteriaceae	NA	NA	NA	-1.46519	NA	NA	NA	NA	NA	NA	NA	NA	17.4566	12.5304
1ee27fee30b2e6832a2be5e28f0978f3	Bacteroidota	Bacteroidia	Chitinophagales	Chitinophagaceae	Sediminibacterium	NA	NA	NA	NA	NA	-0.406865	NA	NA	NA	NA	NA	NA	39.4381	13.0071
2228925453f05f31ac661681aa9941d6	Proteobacteria	Alphaproteobacteria	Acetobacterales	Acetobacteraceae	Roseomonas	NA	NA	0.25962	NA	0.41408	NA	NA	NA	NA	NA	NA	NA	11.7455	10.554
25378e41f19be3a40f90da3cc055bc9f	Proteobacteria	Gammaproteobacteria	Enterobacterales	Alteromonadaceae	Pseudoalteromonas	NA	NA	NA	NA	NA	0.90363	NA	NA	NA	NA	NA	NA	23.8286	NA
265de43fbbc0ebb4c8378e5404a8728c	Proteobacteria	Gammaproteobacteria	Pseudomonadales	Pseudomonadaceae	Pseudomonas	NA	NA	-0.106468	NA	NA	-0.112158	NA	NA	NA	NA	NA	12.74	20.7943	NA
26f1fe1d525ec8756078e905957888b6	Proteobacteria	Alphaproteobacteria	Caulobacterales	Caulobacteraceae	Brevundimonas	NA	NA	NA	NA	NA	0.808392	1.53057	NA	NA	NA	NA	NA	16.9203	NA
274b25ca87d226e1ec1b3648758ff5a8	Proteobacteria	Alphaproteobacteria	Rhizobiales	Xanthobacteraceae	Aquabacter	NA	NA	-0.282929	-0.340751	NA	NA	-0.306147	NA	NA	-1.48201	NA	NA	13.4774	20.7656
290d00e82b7625c8ab79f9ad9ce480b8	Proteobacteria	Alphaproteobacteria	Caulobacterales	Caulobacteraceae	Asticcacaulis	NA	NA	NA	NA	0.564871	0.567322	NA	NA	NA	NA	NA	NA	27.4126	NA
2acba250c4746ff617d6615723a04ab7	Proteobacteria	Gammaproteobacteria	Burkholderiales	Burkholderiaceae	Family_Burkholderiaceae	NA	NA	NA	NA	-0.868502	NA	NA	NA	NA	NA	NA	NA	5.93776	NA
2ad6256a8aa79756698ddd1b89ed7ad1	Proteobacteria	Alphaproteobacteria	Rhizobiales	Beijerinckiaceae	Bosea	NA	NA	NA	NA	NA	NA	NA	NA	0.582944	NA	NA	10.941	NA	12.9382
2bcc7082f4a29b154bcaa87cf00b4fe3	Proteobacteria	Alphaproteobacteria	Rhizobiales	Beijerinckiaceae	Bosea	NA	NA	NA	NA	0.631885	NA	NA	NA	NA	NA	NA	NA	34.8409	NA
2d0d11f29cae22f945211c2fb8bd424c	Proteobacteria	Alphaproteobacteria	Acetobacterales	Acetobacteraceae	Roseococcus	NA	NA	NA	-1.48211	NA	NA	NA	NA	NA	NA	NA	NA	25.2974	12.5304
2e4055a3568601599bde5e951c455dd9	Firmicutes	Bacilli	Class_Bacilli	Class_Bacilli	Class_Bacilli	NA	NA	NA	NA	-0.746413	NA	1.58686	NA	NA	NA	NA	NA	53.0313	NA
2eef066edc32e6009723e7da97135edf	Firmicutes	Bacilli	Bacillales	Order_Bacillales	Order_Bacillales	NA	NA	NA	NA	-0.771628	NA	NA	NA	NA	NA	NA	NA	6.99893	NA
30cfacf248039e5b1f840115bff89215	Proteobacteria	Alphaproteobacteria	Caulobacterales	Caulobacteraceae	Phenylobacterium	0.431943	NA	NA	-1.47716	NA	NA	NA	NA	NA	NA	NA	12.8455	14.2261	NA
3190ea7b37383fa02f757f43964f9998	Bacteroidota	Bacteroidia	Chitinophagales	Chitinophagaceae	UBA1930	NA	NA	NA	NA	NA	0.654614	NA	NA	NA	NA	NA	NA	22.6286	NA
31f38e67c39e25a4a8b4583dc7cd8846	Proteobacteria	Gammaproteobacteria	Xanthomonadales	Xanthomonadaceae	Family_Xanthobacteraceae	NA	NA	0.25962	NA	0.41408	NA	NA	NA	NA	NA	NA	NA	11.7455	10.554
331657258038535df96ea6665290782a	Proteobacteria	Gammaproteobacteria	Burkholderiales	Burkholderiaceae	Variovorax	NA	NA	NA	-1.23051	NA	NA	NA	NA	NA	NA	NA	NA	NA	12.5304
33d7a7c0173453d98174432239cd49cb	Chloroflexota	Anaerolineae	Aggregatilineales	Aggregatilineaceae	Aggregatilinea	0.391619	NA	NA	-1.45451	NA	NA	NA	NA	NA	NA	NA	NA	19.2567	11.8945
38356624d04e633aa689a6ffc05a137f	Bacteroidota	Bacteroidia	Sphingobacteriales	Sphingobacteriaceae	Pedobacter	-0.415255	NA	NA	0.773437	-0.655874	-0.150491	-0.773172	NA	NA	NA	NA	17.2764	60.4053	16.4423
38c2a261f81a7ed09f39ac6f9fd0cf2e	Proteobacteria	Gammaproteobacteria	Burkholderiales	Burkholderiaceae	Variovorax	-0.499089	NA	NA	NA	NA	-0.123067	NA	NA	NA	-0.499453	NA	13.7488	10.4289	15.1005
3901df51425ba2a8d72bb780babe7a48	Bacteroidota	Bacteroidia	Chitinophagales	Chitinophagaceae	Niabella	NA	NA	NA	NA	NA	NA	0.574829	NA	NA	NA	NA	NA	17.2557	NA
39183d7b959435dfb732ddeab840b00e	Proteobacteria	Alphaproteobacteria	Rhizobiales	Beijerinckiaceae	Bosea	NA	NA	NA	NA	-0.367815	NA	NA	NA	NA	NA	NA	NA	NA	NA
394eeccf5a2a35b9e7c32243563eef03	Proteobacteria	Gammaproteobacteria	Burkholderiales	Burkholderiaceae	Family_Burkholderiaceae	NA	NA	0.285748	NA	0.457943	NA	NA	NA	NA	NA	NA	NA	11.9297	10.5592
3a75074368d793b1de0d8090a6340a1c	Bacteroidota	Bacteroidia	Bacteroidales	UBA932	Bact-08	NA	NA	0.338867	NA	0.54872	NA	NA	NA	NA	NA	NA	NA	12.2919	10.5726
3b0c59f289139b6c1c6133e175296aac	Actinobacteriota	Actinomycetia	Actinomycetales	Dermatophilaceae	Family_Dermatophilaceae	NA	NA	NA	NA	0.470521	NA	NA	NA	NA	NA	NA	NA	15.8575	12.5304
3bdf3962a4d6b9738dc1bfa095f6cc8e	Bacteroidota	Bacteroidia	Sphingobacteriales	Sphingobacteriaceae	Sphingobacterium	NA	NA	NA	NA	-0.736367	NA	NA	NA	NA	NA	NA	NA	9.16536	NA
3dcf95f04c5e5084618a820fded0a048	Firmicutes	Clostridia	Clostridiales	Clostridiaceae	Clostridium	NA	NA	NA	-1.03826	NA	NA	NA	NA	NA	NA	NA	NA	14.9888	12.2455
3dd3157ed7ddbf7dc91392de6b888fbc	Spirochaetota	Spirochaetia	Treponematales	Treponemataceae	Spiro-10	NA	NA	0.233484	NA	0.370648	NA	NA	NA	NA	NA	NA	NA	11.5564	10.5499
3e112563e0ef973d16a7554ff4166b12	Proteobacteria	Alphaproteobacteria	Sphingomonadales	Sphingomonadaceae	Family_Sphingomonadaceae	NA	NA	0.250545	NA	0.398951	NA	NA	NA	NA	NA	NA	NA	11.6804	10.5524
3ea027ac9c30306db8fd5fd74cf30c63	Proteobacteria	Alphaproteobacteria	Rhizobiales	Rhizobiaceae	Rhizobium	NA	NA	NA	NA	0.564871	NA	NA	NA	NA	NA	NA	NA	NA	13.1577
438dc2a2ea2405a782df5830ae62100e	Proteobacteria	Alphaproteobacteria	Rhizobiales	Rhizobiaceae	Agrobacterium	NA	0.127844	NA	0.718692	-0.314373	NA	NA	NA	0.388708	NA	NA	18.4854	25.9416	NA
43f41dd4045f31804b91facdd53eab41	Proteobacteria	Gammaproteobacteria	Xanthomonadales	Xanthomonadaceae	Stenotrophomonas	NA	NA	NA	NA	NA	NA	0.181357	NA	NA	NA	NA	NA	NA	NA
4472b8a122f7775d492278da34a2c780	Bacteroidota	Bacteroidia	Flavobacteriales	Weeksellaceae	Empedobacter	NA	NA	NA	NA	-0.771628	NA	NA	NA	NA	NA	NA	NA	8.14216	NA
44d2df836124b3a024baa940060336ea	Proteobacteria	Gammaproteobacteria	Enterobacterales	Enterobacteriaceae	Family_Enterobacteriaceae	NA	NA	NA	-1.46287	NA	NA	NA	NA	NA	NA	NA	NA	20.6115	12.5304
4810fbab877c32e917880c61301fe5e1	Bacteroidota	Bacteroidia	Chitinophagales	Chitinophagaceae	QFOI01	NA	NA	NA	NA	0.785191	NA	NA	NA	NA	NA	NA	NA	8.38929	13.1577
49a361dc4554ca6f03bc8d8bf47e329c	Firmicutes	Bacilli	Bacillales	Planococcaceae	Lysinibacillus	NA	NA	NA	NA	-0.868502	NA	NA	NA	NA	NA	NA	NA	5.93776	NA
4ca76612b5cecf33d2c41ec0a47779ed	Proteobacteria	Gammaproteobacteria	Burkholderiales	Burkholderiaceae	Family_Burkholderiaceae	-0.28948	NA	NA	0.616755	0.227018	0.175243	NA	-0.23024	-0.255323	NA	NA	NA	NA	13.0805
4d723a182561c3d3e0268d0a49d1c1b1	Firmicutes	Clostridia	Peptostreptococcales	Anaerovoracaceae	Anaerovorax	NA	NA	NA	NA	0.564871	NA	NA	NA	NA	NA	NA	NA	16.3965	12.5304
4db91a7e3a86803d4143abb8b533885d	Actinobacteriota	Actinomycetia	Mycobacteriales	Geodermatophilaceae	Blastococcus	NA	NA	NA	NA	-0.680973	NA	NA	NA	NA	NA	NA	NA	7.83465	NA
4e6dc966ff878651c691ea5e0ae83425	Actinobacteriota	Actinomycetia	Actinomycetales	Microbacteriaceae	Leucobacter	NA	NA	NA	NA	NA	0.466637	0.347258	NA	NA	NA	NA	NA	NA	23.0872
50a3b56e0b7db75ee9daccf7a751ba41	Proteobacteria	Gammaproteobacteria	Pseudomonadales	Moraxellaceae	Acinetobacter	NA	NA	NA	0.471865	NA	NA	NA	NA	NA	NA	NA	11.5902	15.9439	NA
50cd0822f350f8f5e1f8c59e67e10980	Bacteroidota	Bacteroidia	Sphingobacteriales	Sphingobacteriaceae	Pedobacter	NA	NA	NA	-1.03826	-0.868502	0.479553	NA	NA	NA	NA	NA	NA	40.6012	NA
524c385df0ab7e16602e53b507548e80	Bacteroidota	Bacteroidia	Bacteroidales	UBA932	Bact-08	NA	NA	0.243399	NA	0.387073	NA	NA	NA	NA	NA	NA	NA	11.6288	10.5513
541ec62b0f90585ad0169ee26ccab743	Proteobacteria	Gammaproteobacteria	Burkholderiales	Methylophilaceae	Methylophilus	NA	NA	NA	NA	0.906989	NA	NA	NA	NA	NA	NA	NA	21.5684	NA
56a83a5563d39e60b1403d155627944b	Actinobacteriota	Actinomycetia	Propionibacteriales	Nocardioidaceae	Nocardioides	NA	NA	NA	-1.24581	NA	NA	NA	NA	NA	NA	NA	12.5291	17.1536	NA
588b5ccdde9b0d39d61568731d7e223f	Proteobacteria	Gammaproteobacteria	Pseudomonadales	Moraxellaceae	Acinetobacter	-0.387966	NA	NA	0.299561	-0.676934	NA	NA	NA	NA	NA	NA	16.4434	40.9638	15.0319
5a643416912cd501b32774890bd72a5f	Proteobacteria	Gammaproteobacteria	Pseudomonadales	Pseudomonadaceae	Pseudomonas	NA	NA	NA	-1.47613	NA	NA	NA	NA	NA	NA	NA	NA	7.26578	12.5304
5b0166761098e7f06ef757c1472d2502	Proteobacteria	Gammaproteobacteria	Enterobacterales	Vibrionaceae	Vibrio	-0.467326	NA	NA	0.297761	NA	NA	NA	NA	NA	NA	NA	NA	19.5336	11.472
5b1302e60016e322bbdc6979447a86ed	Proteobacteria	Gammaproteobacteria	Enterobacterales	Enterobacteriaceae	Cedecea	NA	NA	NA	NA	0.58459	0.446454	1.00668	NA	NA	NA	NA	NA	13.7626	NA
5c96ec70d2839b27eb48f2226c96e2ca	Proteobacteria	Gammaproteobacteria	Pseudomonadales	Moraxellaceae	Acinetobacter	NA	NA	NA	NA	NA	0.998402	NA	NA	NA	NA	NA	NA	63.7561	NA
5ea47811a8275ec5dadade92ce4f0434	Proteobacteria	Gammaproteobacteria	Burkholderiales	Burkholderiaceae	Burkholderia	NA	NA	NA	NA	-0.808239	NA	NA	NA	NA	-0.775458	NA	NA	NA	NA
5f29d9b4f0b89c4e06ffe87ff913822d	Proteobacteria	Gammaproteobacteria	Immundisolibacterales	Immundisolibacteraceae	Immundisolibacter	NA	NA	NA	NA	-0.868502	NA	NA	NA	NA	NA	NA	NA	5.93776	NA
5f62852c777d05477e044c49c5941041	Bacteroidota	Bacteroidia	Flavobacteriales	Flavobacteriaceae	Flavobacterium	NA	NA	NA	0.568261	NA	NA	NA	NA	NA	NA	NA	NA	6.10592	13.5587
5f6d574b15cbc75cdffbc84b329bb26a	Firmicutes	Bacilli	Class_Bacilli	Class_Bacilli	Class_Bacilli	NA	NA	0.25962	NA	0.41408	NA	NA	NA	NA	NA	NA	NA	11.7455	10.554
62d93060a86b3c0bb37b3634e5529004	Proteobacteria	Alphaproteobacteria	Rhizobiales	Beijerinckiaceae	Rhodoblastus	NA	NA	NA	NA	NA	NA	0.498258	NA	NA	NA	NA	NA	14.0321	NA
62f2ca0a35761f1dca706cd4bd60d153	Proteobacteria	Alphaproteobacteria	Rhizobiales	Beijerinckiaceae	Family_Beijerinckiaceae	NA	NA	NA	NA	0.332649	NA	NA	NA	NA	NA	NA	NA	15.4203	12.5304
65a13f1d1a0ce42556e49a570ddd8dcf	Actinobacteriota	Actinomycetia	Actinomycetales	Bifidobacteriaceae	Bifidobacterium	NA	NA	NA	NA	-0.454576	0.607299	NA	NA	NA	NA	NA	NA	10.9226	NA
65e2fe387bfdf0fa880811cceac1d59e	Proteobacteria	Gammaproteobacteria	Burkholderiales	Burkholderiaceae	Achromobacter	NA	NA	NA	0.486314	NA	NA	NA	NA	NA	NA	NA	NA	16.3871	NA
66abaee179be7e5928c221b18207caf9	Actinobacteriota	Actinomycetia	Actinomycetales	Microbacteriaceae	Family_Microbacteriaceae	NA	NA	NA	NA	NA	NA	1.08555	NA	NA	NA	NA	NA	13.124	NA
677929eac52be081cdae08a0b9c70eb2	Proteobacteria	Gammaproteobacteria	Enterobacterales	Enterobacteriaceae	Family_Enterobacteriaceae	NA	NA	NA	0.307811	-0.251305	0.303264	NA	NA	NA	NA	NA	NA	24.3336	15.1135
69f3be1ce26140f5820552e2a9d49289	Bacteroidota	Bacteroidia	Cytophagales	Spirosomaceae	Flectobacillus	NA	NA	NA	NA	1.24605	NA	NA	NA	NA	NA	NA	NA	12.6191	NA
6a9e6cd156ec3e7ca51f4912bfe49614	Proteobacteria	Gammaproteobacteria	Burkholderiales	Burkholderiaceae	Family_Burkholderiaceae	NA	NA	0.27051	NA	0.432305	NA	NA	NA	NA	NA	NA	NA	11.8228	10.556
6abcee93286fa4a279e47953bc18a7a7	Planctomycetota	Phycisphaerae	Tepidisphaerales	Tepidisphaeraceae	UBA2421	NA	NA	NA	-1.22615	NA	NA	NA	NA	NA	NA	NA	NA	22.741	12.5304
6ba560a76661744bc65eed04953c1314	Proteobacteria	Gammaproteobacteria	Enterobacterales	Aeromonadaceae	Aeromonas	NA	NA	NA	0.527061	0.509491	NA	NA	NA	NA	NA	NA	NA	20.9335	NA
6c84542f6460f7b4cd5bf61da89bf26a	Actinobacteriota	Actinomycetia	Actinomycetales	Microbacteriaceae	Leucobacter	NA	-0.132241	NA	-1.03826	NA	NA	NA	NA	NA	NA	NA	NA	15.56	NA
6c891abaa8f2147383dd332e601800eb	Actinobacteriota	Actinomycetia	Actinomycetales	Micrococcaceae	Micrococcus	NA	NA	NA	NA	NA	0.539012	1.06795	NA	NA	NA	NA	NA	23.5571	NA
73b7563f30dc3ad68a861e25ce589c0a	Actinobacteriota	Actinomycetia	Mycobacteriales	Mycobacteriaceae	Mycobacterium	NA	NA	0.275928	NA	0.392779	NA	0.612459	NA	NA	NA	NA	14.0635	26.0173	NA
73cd0b59d3c1ee6c6470bd953cc007a2	Planctomycetota	Planctomycetia	Gemmatales	Gemmataceae	Family_Gemmataceae	NA	NA	NA	NA	-0.719649	NA	NA	NA	NA	NA	NA	NA	7.48445	NA
74b5e290724d621524a132c83d4164f3	Proteobacteria	Alphaproteobacteria	Acetobacterales	Acetobacteraceae	Asaia	-0.284321	NA	NA	0.271908	NA	NA	1.06474	NA	NA	NA	NA	NA	34.1423	NA
74fd73c11b1b41a953d621e26ab290a8	Proteobacteria	Alphaproteobacteria	Acetobacterales	Acetobacteraceae	Rhodovarius	NA	0.104236	NA	NA	NA	-0.19645	-0.214136	NA	NA	NA	NA	NA	9.94478	NA
77c55b0f6c379835576843cf02171325	Proteobacteria	Alphaproteobacteria	Sphingomonadales	Sphingomonadaceae	Sphingomonas	NA	NA	NA	NA	0.503248	NA	NA	NA	NA	NA	NA	NA	30.1741	NA
77d6a7db6de3bb1f15a02fdb36f90627	Proteobacteria	Alphaproteobacteria	Rhizobiales	Xanthobacteraceae	Bradyrhizobium	NA	NA	NA	NA	NA	0.683044	NA	NA	NA	NA	NA	NA	10.6601	NA
7808d9998d7c3f332e84b59eb2b9a074	Proteobacteria	Gammaproteobacteria	Pseudomonadales	Pseudomonadaceae	Family_Pseudomonadaceae	NA	NA	NA	NA	NA	NA	0.350895	NA	NA	NA	NA	NA	21.6722	NA
7917ea4a8baaaaad51430b1d6e563817	Proteobacteria	Alphaproteobacteria	Class_Alphaproteobacteria	Class_Alphaproteobacteria	Class_Alphaproteobacteria	NA	NA	NA	NA	-0.808239	NA	NA	NA	NA	NA	NA	NA	10.0844	8.32914
7b054f04ff8194f7a97cbbd55455ceef	Proteobacteria	Alphaproteobacteria	Caulobacterales	Caulobacteraceae	Brevundimonas	NA	NA	NA	NA	1.19852	NA	NA	NA	NA	NA	NA	NA	NA	12.9173
7bc6304a3b13c6ca73dfca4497a00dc5	Firmicutes	Clostridia	Lachnospirales	Lachnospiraceae	Lacrimispora	NA	NA	NA	-1.48211	NA	NA	NA	NA	NA	NA	NA	NA	25.2974	12.5304
7f1487c191bfa6ccc9085821aadf4324	Proteobacteria	Gammaproteobacteria	Xanthomonadales	Xanthomonadaceae	Stenotrophomonas	NA	NA	NA	NA	-0.381596	-0.189197	NA	NA	-0.241968	NA	NA	NA	13.3784	NA
802ee9764e76d0872a9892cdfeb43ef6	Proteobacteria	Gammaproteobacteria	Enterobacterales	Enterobacteriaceae	Erwinia	NA	NA	0.25604	NA	0.408107	NA	NA	NA	NA	NA	NA	NA	11.7199	10.5534
8114950780beaf8e8023491a1630a176	Firmicutes	Negativicutes	Sporomusales	Thermosinaceae	Anaerospora	NA	NA	NA	-1.32691	NA	NA	NA	NA	NA	NA	NA	NA	31.7373	12.5304
8253a32e37cc65a796a92ee67b50d870	Actinobacteriota	Actinomycetia	Mycobacteriales	Mycobacteriaceae	Lawsonella	0.431943	NA	NA	NA	NA	NA	1.10273	NA	NA	NA	NA	NA	39.8222	NA
8310deaf296c304dea209d19107677a0	Bacteroidota	Bacteroidia	Sphingobacteriales	Sphingobacteriaceae	Pedobacter	NA	NA	NA	NA	NA	NA	1.00668	NA	NA	NA	NA	NA	31.9626	NA
84716245f53ab2236b84538a9cdd74ed	Proteobacteria	Alphaproteobacteria	Rhizobiales	Beijerinckiaceae	Methylobacterium	NA	NA	NA	0.745976	-2.03519	0.571082	0.374901	NA	NA	NA	NA	NA	52.0245	NA
84739a30798ceb9d9290e4412e67eb24	Actinobacteriota	Actinomycetia	Actinomycetales	Cellulomonadaceae	Cellulosimicrobium	NA	NA	0.568492	NA	0.982582	NA	NA	NA	NA	NA	NA	NA	13.8026	10.6689
847ef1a2b17a1c61035475b56d24122d	Proteobacteria	Gammaproteobacteria	Burkholderiales	Burkholderiaceae	Massilia	NA	NA	NA	-0.577582	NA	NA	NA	NA	NA	NA	NA	NA	5.61751	12.5304
84ec1399e8ee3618cc0686f28b89dbcb	Proteobacteria	Gammaproteobacteria	Enterobacterales	Enterobacteriaceae	Pantoea	0.34948	NA	NA	-1.44471	NA	0.370754	NA	NA	NA	NA	-2.15501	18.1919	38.4646	14.4042
886bdebcd1b947ccce00aeac366d8609	Bdellovibrionota	Bacteriovoracia	Bacteriovoracales	Bacteriovoracaceae	Bacteriovorax	NA	NA	NA	NA	NA	-0.211293	-0.371223	NA	NA	NA	NA	NA	15.0293	NA
891019e319f5d8d088ed4f9379fd63ef	Proteobacteria	Gammaproteobacteria	Xanthomonadales	Xanthomonadaceae	Stenotrophomonas	-0.271916	NA	NA	NA	NA	NA	NA	NA	NA	NA	NA	NA	NA	NA
8bc54d575f88d09b2ba16b7f571812ae	Actinobacteriota	Actinomycetia	Mycobacteriales	Mycobacteriaceae	Corynebacterium	NA	NA	NA	0.603699	-1.64224	NA	NA	NA	NA	4.73143	NA	NA	38.6662	8.17532
8c265997833b66e44da089090237e843	Myxococcota	Polyangia	Polyangiales	Polyangiaceae	Family_Polyangiaceae	NA	NA	NA	NA	-0.673142	NA	NA	NA	NA	NA	NA	NA	7.90494	NA
8c2fb0cdbe0db119375869b5c4b20a53	Actinobacteriota	Actinomycetia	Actinomycetales	Microbacteriaceae	Leucobacter	NA	NA	NA	NA	NA	NA	NA	NA	-0.437032	NA	NA	NA	11.1117	NA
8c55d1108d3cefe1e0f6375e1376ce27	Actinobacteriota	Actinomycetia	Mycobacteriales	Mycobacteriaceae	Corynebacterium	NA	NA	NA	1.31168	NA	NA	1.24916	NA	NA	NA	NA	NA	8.34295	NA
8cb92babedb9f4ff7bedee4ac4f47370	Proteobacteria	Alphaproteobacteria	Azospirillales	Azospirillaceae	Azospirillum	NA	NA	NA	NA	NA	-0.273241	0.456566	NA	NA	NA	NA	NA	23.1475	NA
8cf45fe9e1251163b5d801841857a873	Proteobacteria	Gammaproteobacteria	Burkholderiales	Burkholderiaceae	Aquabacterium	NA	NA	NA	NA	-0.314281	NA	NA	NA	NA	NA	NA	NA	9.70413	NA
8cf646f2d2ffa7d4a56e9156530deb71	Bacteroidota	Bacteroidia	Sphingobacteriales	Sphingobacteriaceae	Pedobacter	-0.457069	NA	NA	0.356129	NA	NA	1.00668	NA	NA	NA	NA	NA	18.8359	15.8967
8d3565638a5a89a00aa3233b2b027489	Bacteroidota	Bacteroidia	Flavobacteriales	Weeksellaceae	Chryseobacterium	NA	NA	NA	0.439855	NA	-0.100625	NA	NA	0.481493	NA	NA	11.0277	25.6279	14.4043
8d5ecba2cbb96c5e2e01b8b9fced7e06	Firmicutes	Clostridia	Clostridiales	Clostridiaceae	Clostridium	NA	NA	NA	NA	0.45096	NA	NA	NA	NA	NA	NA	NA	7.67861	13.1577
8f09bac714c02dc9415770271349dc99	Proteobacteria	Gammaproteobacteria	Pseudomonadales	Pseudomonadaceae	Pseudomonas	NA	NA	NA	-0.555156	NA	NA	0.297906	NA	NA	-0.658169	NA	NA	38.8956	27.5694
929d9a7f88bd83bc06d889c356d9a13e	Proteobacteria	Gammaproteobacteria	Enterobacterales	Enterobacteriaceae	Family_Enterobacteriaceae	NA	NA	NA	NA	NA	NA	0.461775	NA	NA	-0.303795	NA	NA	9.90355	11.9494
9300f96e4700122e2126eeebf4d8caf2	Proteobacteria	Gammaproteobacteria	Pseudomonadales	Moraxellaceae	Acinetobacter	NA	NA	0.236604	NA	0.375809	NA	NA	NA	NA	NA	NA	NA	11.5792	10.5503
951bd5ee0c2df7f25c6c2959e3c45295	Proteobacteria	Alphaproteobacteria	Sphingomonadales	Sphingomonadaceae	Family_Sphingomonadaceae	NA	NA	NA	NA	NA	0.320433	0.743943	NA	NA	NA	NA	NA	14.3944	NA
97dd96b6bd56805492a523b0d748e8b9	Bacteroidota	Bacteroidia	Sphingobacteriales	Sphingobacteriaceae	Pedobacter	-0.383517	NA	NA	0.28658	NA	NA	NA	NA	NA	NA	NA	NA	9.21817	18.9998
985faddfff65bdf62f4c14bbbe3e8ba5	Firmicutes	Bacilli	Bacillales	Bacillaceae	Weizmannia	NA	NA	NA	NA	NA	0.427181	NA	NA	NA	NA	NA	NA	NA	NA
98bc1ec29a4c0f9fbf70d7bfa48a48b6	Proteobacteria	Gammaproteobacteria	Burkholderiales	Burkholderiaceae	Tepidimonas	NA	NA	NA	0.632218	NA	NA	NA	NA	NA	NA	NA	NA	16.5454	NA
9ae8011e9347ce18b60ba481bfb72e32	Proteobacteria	Gammaproteobacteria	Burkholderiales	Rhodocyclaceae	Family_Rhodocyclaceae	NA	NA	0.197975	NA	NA	0.370754	NA	NA	NA	NA	NA	NA	12.2234	NA
9c0f13da7e122b66fbc8fedd932c6214	Proteobacteria	Alphaproteobacteria	Sphingomonadales	Sphingomonadaceae	Rhizorhabdus	NA	NA	NA	NA	-0.736367	-0.627996	-0.765901	NA	NA	NA	NA	NA	NA	NA
9c0fb370e79191f46ba2658dd16f3f7a	Bacteroidota	Bacteroidia	Sphingobacteriales	Sphingobacteriaceae	Pedobacter	NA	NA	NA	NA	NA	NA	-0.1706	NA	NA	NA	NA	14.5558	NA	11.7967
9e08c2a6aa9077613cf984b80ea7aab9	Proteobacteria	Gammaproteobacteria	Enterobacterales	Aeromonadaceae	Pseudaeromonas	NA	NA	NA	NA	-0.706155	NA	NA	NA	NA	NA	NA	NA	7.6074	NA
a27c0544a0789a4e34dc33c69ff79640	Proteobacteria	Alphaproteobacteria	Sphingomonadales	Sphingomonadaceae	Sphingomonas	NA	NA	NA	-1.49402	NA	NA	NA	NA	NA	NA	NA	NA	35.2071	NA
a2f0cf02930b05c8fe5c73965d323288	Proteobacteria	Alphaproteobacteria	Rhizobiales	Beijerinckiaceae	Methylobacterium	NA	NA	NA	NA	NA	0.651248	NA	NA	NA	NA	NA	NA	43.889	NA
a5189f77a2cfeab3bc1602ff5c8ac3e9	Firmicutes	Bacilli	Lactobacillales	Streptococcaceae	Streptococcus	NA	NA	NA	NA	NA	NA	1.58686	NA	NA	NA	NA	NA	29.7339	NA
a5d1217aa1cbc154c499796f9040d954	Firmicutes	Bacilli	Staphylococcales	Staphylococcaceae	Staphylococcus	-0.542693	NA	NA	NA	-1.04103	NA	1.24916	NA	NA	NA	NA	NA	36.5224	NA
a79660dddf827d14201bbc0df31583f9	Proteobacteria	Gammaproteobacteria	Pseudomonadales	Moraxellaceae	Acinetobacter	NA	NA	NA	-1.22948	NA	NA	NA	NA	NA	NA	NA	NA	22.9287	12.5304
a922acd6335473288ef5998e069676d1	Proteobacteria	Alphaproteobacteria	Rhizobiales	Beijerinckiaceae	Bosea	NA	NA	NA	-0.948449	NA	NA	NA	NA	NA	NA	NA	NA	NA	NA
ad9a88474fe1a5a88942053997b2b30b	Proteobacteria	Alphaproteobacteria	Caulobacterales	Caulobacteraceae	Caulobacter	NA	0.106349	NA	NA	NA	NA	-0.300033	NA	NA	NA	NA	NA	18.5261	NA
b1962c644e4042f60fcf0327de0438fb	Proteobacteria	Alphaproteobacteria	Class_Alphaproteobacteria	Class_Alphaproteobacteria	Class_Alphaproteobacteria	NA	NA	NA	NA	0.53629	NA	NA	NA	NA	NA	NA	NA	16.2367	12.5304
b4a6dbffc57baaf07b759c235b54ea32	Bacteroidota	Bacteroidia	Flavobacteriales	Flavobacteriaceae	Flavobacterium	NA	NA	0.269266	NA	0.430223	NA	NA	NA	NA	NA	NA	NA	11.8141	10.5558
b4c9bc9315d2331ee859d99151ef4b46	Proteobacteria	Gammaproteobacteria	Burkholderiales	Burkholderiaceae	Achromobacter	NA	NA	NA	0.753644	NA	NA	NA	NA	NA	NA	NA	NA	55.1768	NA
b7b0f3feee005bde6669fb68042ee47a	Proteobacteria	Gammaproteobacteria	Burkholderiales	Burkholderiaceae	Comamonas	NA	NA	NA	NA	-0.808239	NA	NA	NA	NA	NA	NA	NA	6.63622	NA
bd2ebc70501f7d867c204f94c4e483da	Firmicutes	Bacilli	Lactobacillales	Streptococcaceae	Streptococcus	NA	NA	NA	NA	NA	0.607299	NA	NA	NA	NA	NA	NA	32.5845	12.3723
be34bc2a6ad1dc1fabaeb4de8b1416e9	Bacteroidota	Bacteroidia	Flavobacteriales	Crocinitomicaceae	Fluviicola	NA	NA	NA	-1.49402	NA	NA	NA	NA	NA	NA	NA	NA	25.4964	12.5304
bf5f4f4da286a3c774d31edb1b6cdf32	Proteobacteria	Gammaproteobacteria	Pseudomonadales	Pseudomonadaceae	Pseudomonas	NA	NA	0.264665	NA	0.422513	NA	1.1207	NA	NA	NA	NA	14.1398	10.5471	NA
bfe54af4c9180d37a0d76f6dafe79a5a	Proteobacteria	Gammaproteobacteria	Enterobacterales	Enterobacteriaceae	Family_Enterobacteriaceae	NA	NA	-0.681098	NA	NA	NA	NA	NA	NA	NA	-1.49142	12.3873	8.8192	NA
c1f617fc8c83594216821f0986d5b3e6	Proteobacteria	Gammaproteobacteria	Burkholderiales	Chromobacteriaceae	Vogesella	0.431943	NA	NA	NA	NA	NA	NA	NA	NA	NA	NA	NA	16.4181	NA
c282bbb847f673157cf0e7617a4353f2	Proteobacteria	Gammaproteobacteria	Enterobacterales	Aeromonadaceae	Family_Aeromonadaceae	NA	NA	NA	NA	-0.727528	NA	NA	NA	NA	NA	NA	NA	7.41229	NA
c54b6665341382ceb4e098c161040fbb	Bacteroidota	Bacteroidia	Flavobacteriales	Weeksellaceae	Elizabethkingia	-0.210866	NA	NA	0.365219	NA	NA	NA	NA	NA	NA	NA	NA	NA	NA
c5a7332399735113a898e9e35b406e5c	Firmicutes	Bacilli	Paenibacillales	Paenibacillaceae	Paenibacillus	NA	NA	NA	-1.48211	NA	NA	NA	NA	NA	NA	NA	NA	7.69128	12.5304
c618f7903074d8daea2069c84d4fcd89	Proteobacteria	Alphaproteobacteria	Rhizobiales	Beijerinckiaceae	Bosea	NA	NA	0.194614	NA	NA	0.633693	NA	NA	NA	NA	NA	NA	35.1487	NA
c6357b5b5bb8c067c51faad5180b4e99	Proteobacteria	Gammaproteobacteria	Pseudomonadales	Moraxellaceae	Acinetobacter	NA	NA	NA	0.379668	NA	NA	NA	NA	NA	NA	NA	NA	21.6792	12.5304
c7c779fa3082af6f739c913c4bd51520	Firmicutes	Clostridia	Peptostreptococcales	Anaerovoracaceae	Aminipila	NA	NA	NA	NA	1.19852	NA	NA	NA	NA	NA	NA	NA	NA	13.6218
c873733a1c472c123f8063297a02c773	Bacteroidota	Bacteroidia	Flavobacteriales	Weeksellaceae	Cloacibacterium	NA	NA	NA	NA	-0.787987	0.736141	NA	NA	NA	NA	NA	NA	43.0357	NA
c87f305e278617ac231a0a57d7a27a25	Firmicutes	Clostridia	Clostridiales	Clostridiaceae	Family_Clostridiaceae	NA	NA	-0.915887	NA	NA	NA	0.653787	NA	NA	NA	NA	NA	28.1132	22.5785
c99411617a88b5f4a84ba5b6cd7eea01	Proteobacteria	Alphaproteobacteria	Rhizobiales	Kaistiaceae	Kaistia	NA	NA	NA	NA	NA	NA	-0.812983	NA	NA	-0.868753	NA	NA	34.2511	22.2141
cd42cf9dbcd165b203fa2bf11e18ac4b	Proteobacteria	Gammaproteobacteria	Xanthomonadales	Xanthomonadaceae	Xanthomonas	NA	NA	NA	NA	-1.76376	0.607299	1.38308	NA	NA	NA	NA	NA	51.2743	NA
ce5eea8e7eb39c9ec26edd8cb297bdbf	Actinobacteriota	Actinomycetia	Mycobacteriales	Geodermatophilaceae	Modestobacter	NA	NA	NA	NA	-0.727528	NA	NA	NA	NA	NA	NA	NA	7.41229	NA
cf8bf0b345405caaba7cc3268757a408	Bacteroidota	Bacteroidia	Flavobacteriales	Weeksellaceae	Chryseobacterium	NA	NA	-0.152114	NA	NA	-0.10444	NA	NA	NA	NA	NA	NA	14.0706	NA
d0792b2b0d7cb4184326f12dd7c53c26	Proteobacteria	Alphaproteobacteria	Rhizobiales	Xanthobacteraceae	Rhodopseudomonas	NA	NA	NA	NA	NA	0.409044	1.58686	NA	NA	NA	NA	NA	25.149	NA
d2208d27b5df4c53eb547f7ac45f4d6b	Bacteroidota	Bacteroidia	Flavobacteriales	Weeksellaceae	Chryseobacterium	NA	NA	NA	NA	NA	0.620984	0.235325	NA	NA	NA	NA	NA	22.9691	20.4854
d23fbef2f31d48eda40876cdbc49933a	Firmicutes	Bacilli	Staphylococcales	Staphylococcaceae	Staphylococcus	-0.731606	NA	NA	0.637813	NA	NA	1.06474	NA	NA	NA	NA	NA	32.0878	18.8895
d34a359930fa7d16269719f7db660e0a	Proteobacteria	Gammaproteobacteria	Burkholderiales	Burkholderiaceae	Herbaspirillum	NA	NA	NA	NA	NA	NA	0.563766	NA	NA	NA	NA	NA	23.0376	NA
d56ebb77864a21ec27bf3d9d2dd51240	Firmicutes	Bacilli	DSM-16016	Caldibacillaceae	Bacillus	NA	NA	NA	NA	NA	0.607299	NA	NA	NA	NA	NA	NA	NA	NA
d5bfa42e61b8ae3b4df2cecbb7d23fe7	Proteobacteria	Gammaproteobacteria	Pseudomonadales	Pseudomonadaceae	Pseudomonas	NA	NA	0.328766	NA	0.531273	NA	NA	NA	NA	NA	NA	NA	NA	10.5698
d8f298eccc87fa0854033cac0ce4baca	Actinobacteriota	Actinomycetia	Mycobacteriales	Mycobacteriaceae	Corynebacterium	NA	NA	NA	0.591521	NA	NA	NA	NA	NA	NA	NA	NA	41.069	NA
da2802fccbb7d58d5da5d5357af9d81a	Actinobacteriota	Actinomycetia	Actinomycetales	Microbacteriaceae	Leucobacter	NA	NA	NA	NA	NA	NA	NA	NA	NA	6.80917	NA	NA	4.87858	10.0955
db319224c1303cac231f2e31e0347b06	Firmicutes	Clostridia	Clostridiales	Clostridiaceae	Clostridium	NA	NA	NA	-1.47257	NA	NA	NA	NA	NA	NA	NA	NA	15.92	12.5304
dbe444913c016340fdd0ce9bd2158ccb	Proteobacteria	Gammaproteobacteria	Pseudomonadales	Pseudomonadaceae	Pseudomonas	NA	NA	0.309759	NA	0.498695	NA	NA	NA	NA	NA	NA	NA	12.0952	10.5648
deb8b2f88d2816b2bb9291965c744084	Proteobacteria	Gammaproteobacteria	Burkholderiales	Burkholderiaceae	Schlegelella	NA	NA	NA	NA	-0.868502	NA	NA	NA	NA	NA	NA	NA	16.5889	NA
deeccbb7c150767d939db615f0c86483	Proteobacteria	Gammaproteobacteria	Enterobacterales	Aeromonadaceae	Tolumonas	NA	NA	0.351216	NA	NA	NA	NA	NA	NA	NA	NA	NA	10.2191	10.5763
e1239fdc812b915d559c62a9251b3c60	Proteobacteria	Gammaproteobacteria	Xanthomonadales	Xanthomonadaceae	Pseudoxanthomonas	NA	NA	NA	0.660027	NA	NA	NA	NA	NA	NA	NA	NA	NA	13.1577
e17375b9ca23588649a898e39d9c1d55	Bacteroidota	Bacteroidia	Chitinophagales	Chitinophagaceae	Heliimonas	NA	NA	NA	NA	0.53629	NA	NA	NA	NA	NA	NA	NA	16.2367	12.5304
e473bfe4ced2bb356f4a024b979e22a9	Proteobacteria	Alphaproteobacteria	Acetobacterales	Acetobacteraceae	Family_Acetobacteraceae	NA	NA	NA	NA	NA	NA	0.653787	NA	NA	NA	NA	NA	22.2134	NA
e64306c05500164cb19ad77a6b897029	Proteobacteria	Gammaproteobacteria	Burkholderiales	Burkholderiaceae	Comamonas	NA	NA	-0.310155	NA	NA	0.18884	0.21707	NA	NA	NA	NA	18.1431	NA	24.7612
e795fed13ead27da7c3bedd15b4a59c1	Actinobacteriota	Actinomycetia	Mycobacteriales	Mycobacteriaceae	Rhodococcus	NA	NA	NA	-1.49402	NA	NA	NA	NA	NA	NA	NA	NA	25.4964	12.5304
e7c9f275786c832873052c0e78d72efc	Proteobacteria	Gammaproteobacteria	Pseudomonadales	Pseudomonadaceae	Pseudomonas	NA	NA	NA	NA	NA	NA	-0.520657	NA	-1.04185	NA	NA	NA	15.7108	21.1169
eacb62c027f1b38ff5ed6af750917d01	Proteobacteria	Gammaproteobacteria	Xanthomonadales	Rhodanobacteraceae	Rhodanobacter	NA	NA	0.298576	NA	0.479661	NA	NA	NA	NA	NA	NA	NA	12.0185	10.5621
eb240c8f80389d24643fc21431ef749a	Proteobacteria	Gammaproteobacteria	Burkholderiales	Burkholderiaceae	Pandoraea	NA	NA	0.306703	NA	0.493487	NA	NA	NA	NA	NA	NA	NA	12.0743	10.564
ec30ea29a925f7e73c47ed5962707026	Proteobacteria	Gammaproteobacteria	Burkholderiales	Burkholderiaceae	Acidovorax	NA	NA	NA	NA	-0.787987	-0.279298	-0.293332	NA	NA	NA	NA	NA	NA	NA
ee2a40ab09837c1e5980432ca318455a	Bacteroidota	Bacteroidia	Flavobacteriales	Weeksellaceae	Elizabethkingia	NA	NA	NA	-1.23444	NA	NA	NA	NA	NA	NA	NA	NA	23.0972	12.5304
ef5a2480e55d717d0c565e287f82a473	Proteobacteria	Alphaproteobacteria	Sphingomonadales	Sphingomonadaceae	Novosphingobium	NA	NA	NA	-1.46648	NA	NA	NA	NA	NA	NA	NA	NA	24.914	12.5304
efc059f9f9ce149be996c1db1b1d905c	Proteobacteria	Gammaproteobacteria	Pseudomonadales	Moraxellaceae	Acinetobacter	NA	NA	NA	-1.22873	NA	NA	NA	NA	NA	NA	NA	NA	22.8955	12.5304
f2074f0881737743e5c8a8114114dce3	Proteobacteria	Gammaproteobacteria	Pseudomonadales	Pseudomonadaceae	Pseudomonas	NA	NA	NA	NA	NA	NA	NA	NA	NA	-0.930166	NA	NA	10.9958	13.1734
f52e34a07ff2e814f50950ea181cb271	Proteobacteria	Gammaproteobacteria	Pseudomonadales	Moraxellaceae	Acinetobacter	NA	NA	NA	0.635762	NA	NA	NA	NA	NA	NA	NA	NA	15.4011	13.529
f8dce590f318099b1f8cf3f8e9452a02	Proteobacteria	Alphaproteobacteria	Rhizobiales	Rhizobiaceae	Family_Rhizobiaceae	NA	NA	NA	NA	NA	NA	-0.739416	NA	NA	NA	NA	NA	30.1717	NA
f94177d64f0f3dd3b8ddc7282ffeaef0	Proteobacteria	Gammaproteobacteria	Pseudomonadales	Pseudomonadaceae	Pseudomonas	NA	NA	NA	-1.47613	NA	NA	NA	NA	NA	NA	NA	NA	7.9688	12.5304
f9fc30195b1c357bfb8e1b414e2ac5d4	Proteobacteria	Gammaproteobacteria	Burkholderiales	Burkholderiaceae	Family_Burkholderiaceae	NA	NA	0.285748	NA	0.457943	NA	NA	NA	NA	NA	NA	NA	11.9297	10.5592
fa34fcf46783dd613a648010f4e4e0e9	Actinobacteriota	Actinomycetia	Actinomycetales	Microbacteriaceae	Leucobacter	NA	NA	NA	0.439671	NA	0.90363	NA	NA	NA	NA	NA	NA	36.4622	NA
fca9741d7bcdc137ad78a45a0f50c3b6	Proteobacteria	Gammaproteobacteria	Pseudomonadales	Pseudomonadaceae	Pseudomonas	NA	NA	NA	NA	0.514451	NA	NA	NA	NA	NA	NA	NA	7.10195	13.7372
fcd256b87f1e8d151209bdbaba0a9a9d	Proteobacteria	Gammaproteobacteria	Xanthomonadales	Xanthomonadaceae	Stenotrophomonas	0.431943	NA	NA	-1.47716	NA	0.488044	NA	NA	NA	NA	NA	NA	43.7542	NA
fcf8e1b4df73fc951e134cfa0a0758a5	Proteobacteria	Alphaproteobacteria	Geminicoccales	Geminicoccaceae	Arboricoccus	NA	NA	NA	-1.23083	NA	NA	NA	NA	NA	NA	NA	NA	22.9819	12.5304
fdc98ace23a34dc8e3a4dfc4f2e9e6b6	Proteobacteria	Gammaproteobacteria	Burkholderiales	Burkholderiaceae	Family_Burkholderiaceae	NA	NA	NA	-1.48211	NA	NA	NA	NA	NA	NA	NA	NA	7.35266	12.5304
be34bc2a6ad1dc1fabaeb4de8b1416e9	Bacteroidota	Bacteroidia	Flavobacteriales	Crocinitomicaceae	Fluviicola	0.44904	NA	NA	NA	NA	NA	NA	NA	NA	NA	NA	NA	NA	NA
bf5f4f4da286a3c774d31edb1b6cdf32	Proteobacteria	Gammaproteobacteria	Pseudomonadales	Pseudomonadaceae	Pseudomonas	-0.365249	NA	0.264665	NA	0.348366	NA	0.885607	NA	NA	NA	NA	NA	NA	NA
bfe54af4c9180d37a0d76f6dafe79a5a	Proteobacteria	Gammaproteobacteria	Enterobacterales	Enterobacteriaceae	Family_Enterobacteriaceae	NA	NA	-0.504317	NA	NA	NA	NA	NA	NA	NA	NA	NA	NA	NA
c1f617fc8c83594216821f0986d5b3e6	Proteobacteria	Gammaproteobacteria	Burkholderiales	Chromobacteriaceae	Vogesella	0.454129	NA	NA	NA	NA	NA	NA	NA	-0.444873	NA	NA	NA	NA	NA
c332172a40ea46e614413f19c3124297	Bacteroidota	Bacteroidia	Chitinophagales	Chitinophagaceae	UBA1930	-0.598388	NA	NA	NA	NA	NA	NA	NA	NA	NA	NA	NA	NA	NA
c54b6665341382ceb4e098c161040fbb	Bacteroidota	Bacteroidia	Flavobacteriales	Weeksellaceae	Elizabethkingia	-0.210866	NA	NA	0.180027	NA	NA	NA	NA	NA	NA	NA	NA	NA	NA
c5a7332399735113a898e9e35b406e5c	Firmicutes	Bacilli	Paenibacillales	Paenibacillaceae	Paenibacillus	0.44904	NA	NA	NA	NA	NA	NA	NA	NA	NA	NA	NA	NA	NA
c618f7903074d8daea2069c84d4fcd89	Proteobacteria	Alphaproteobacteria	Rhizobiales	Beijerinckiaceae	Bosea	NA	NA	NA	NA	NA	0.633693	NA	-0.898699	NA	NA	NA	NA	NA	NA
c6357b5b5bb8c067c51faad5180b4e99	Proteobacteria	Gammaproteobacteria	Pseudomonadales	Moraxellaceae	Acinetobacter	0.44904	NA	NA	NA	NA	NA	NA	NA	NA	NA	NA	NA	NA	NA
c661b8168d9dc44fef7f8d7120e96de3	Cyanobacteria	Cyanobacteriia	Cyanobacteriales	Coleofasciculaceae	SIO2C1	0.44904	NA	NA	NA	NA	NA	NA	NA	NA	NA	NA	NA	NA	NA
c7c779fa3082af6f739c913c4bd51520	Firmicutes	Clostridia	Peptostreptococcales	Anaerovoracaceae	Aminipila	-0.341992	NA	NA	NA	NA	NA	NA	NA	NA	NA	NA	NA	NA	NA
c826ca74780c027f47c4b058a2f7104a	Bacteroidota	Bacteroidia	Flavobacteriales	Weeksellaceae	Elizabethkingia	0.44904	NA	NA	NA	NA	NA	NA	NA	NA	NA	NA	NA	NA	NA
c873733a1c472c123f8063297a02c773	Bacteroidota	Bacteroidia	Flavobacteriales	Weeksellaceae	Cloacibacterium	0.44904	NA	NA	NA	NA	0.736141	NA	NA	NA	NA	NA	NA	NA	NA
c87f305e278617ac231a0a57d7a27a25	Firmicutes	Clostridia	Clostridiales	Clostridiaceae	Family_Clostridiaceae	-0.201008	NA	NA	NA	NA	NA	0.503594	NA	NA	NA	NA	NA	NA	NA
c99411617a88b5f4a84ba5b6cd7eea01	Proteobacteria	Alphaproteobacteria	Rhizobiales	Kaistiaceae	Kaistia	NA	NA	NA	-0.609172	NA	NA	-0.814883	NA	NA	NA	NA	NA	NA	NA
cd42cf9dbcd165b203fa2bf11e18ac4b	Proteobacteria	Gammaproteobacteria	Xanthomonadales	Xanthomonadaceae	Xanthomonas	-0.348017	NA	NA	NA	-1.41377	0.607299	1.15553	-1.23993	NA	NA	NA	NA	NA	NA
cda4e6f933bb3108ea3e92f9db411c00	Firmicutes	Bacilli	Staphylococcales	Gemellaceae	Gemella	0.44904	NA	NA	NA	NA	NA	NA	NA	NA	NA	NA	NA	NA	NA
ceab0bbfa35e85befbebf76ec65a6ae8	Bacteroidota	Bacteroidia	Sphingobacteriales	Sphingobacteriaceae	Pedobacter	0.44904	NA	NA	NA	NA	NA	NA	NA	NA	NA	NA	NA	NA	NA
cf8bf0b345405caaba7cc3268757a408	Bacteroidota	Bacteroidia	Flavobacteriales	Weeksellaceae	Chryseobacterium	NA	NA	-0.13793	NA	NA	-0.10444	NA	NA	NA	NA	NA	NA	NA	NA
d0792b2b0d7cb4184326f12dd7c53c26	Proteobacteria	Alphaproteobacteria	Rhizobiales	Xanthobacteraceae	Rhodopseudomonas	-0.206203	NA	NA	NA	NA	0.409044	1.35543	NA	NA	NA	NA	NA	NA	NA
d0b698c7298bf04110a6d2f220879bfb	Bacteroidota	Bacteroidia	Bacteroidales	Bacteroidaceae	Prevotella	0.44904	NA	NA	NA	NA	NA	NA	NA	NA	NA	NA	NA	NA	NA
d2208d27b5df4c53eb547f7ac45f4d6b	Bacteroidota	Bacteroidia	Flavobacteriales	Weeksellaceae	Chryseobacterium	NA	NA	NA	NA	NA	0.620984	0.247288	NA	NA	NA	NA	NA	NA	NA
d23fbef2f31d48eda40876cdbc49933a	Firmicutes	Bacilli	Staphylococcales	Staphylococcaceae	Staphylococcus	-0.731606	NA	NA	0.468431	NA	NA	1.06383	NA	NA	NA	NA	NA	NA	NA
d252e27da33344148b541d5cb79af156	Proteobacteria	Alphaproteobacteria	Rhizobiales	Beijerinckiaceae	Methylobacterium	0.221574	NA	NA	NA	NA	NA	NA	NA	NA	NA	NA	NA	NA	NA
d34a359930fa7d16269719f7db660e0a	Proteobacteria	Gammaproteobacteria	Burkholderiales	Burkholderiaceae	Herbaspirillum	NA	NA	NA	NA	NA	NA	0.439837	NA	NA	NA	NA	NA	NA	NA
d56ebb77864a21ec27bf3d9d2dd51240	Firmicutes	Bacilli	DSM-16016	Caldibacillaceae	Bacillus	NA	NA	NA	NA	NA	0.607299	0.175844	-1.23993	NA	NA	NA	NA	NA	NA
d5bfa42e61b8ae3b4df2cecbb7d23fe7	Proteobacteria	Gammaproteobacteria	Pseudomonadales	Pseudomonadaceae	Pseudomonas	0.44904	NA	0.328766	NA	NA	NA	NA	NA	NA	NA	NA	NA	NA	NA
d80a776757be4ca590de7d3574aa7f21	Bacteroidota	Bacteroidia	Flavobacteriales	Weeksellaceae	Family_Weeksellaceae	-0.528591	NA	NA	NA	NA	NA	NA	NA	NA	NA	NA	NA	NA	NA
d8f298eccc87fa0854033cac0ce4baca	Actinobacteriota	Actinomycetia	Mycobacteriales	Mycobacteriaceae	Corynebacterium	-0.418748	NA	NA	0.475242	-0.866597	NA	NA	NA	NA	NA	NA	NA	NA	NA
db319224c1303cac231f2e31e0347b06	Firmicutes	Clostridia	Clostridiales	Clostridiaceae	Clostridium	0.44904	NA	NA	NA	NA	NA	NA	NA	NA	NA	NA	NA	NA	NA
dbe444913c016340fdd0ce9bd2158ccb	Proteobacteria	Gammaproteobacteria	Pseudomonadales	Pseudomonadaceae	Pseudomonas	NA	NA	0.309759	NA	NA	NA	NA	NA	NA	NA	NA	NA	NA	NA
dd99f608b03839660a7721e9ba0ecf00	Proteobacteria	Gammaproteobacteria	Enterobacterales	Enterobacteriaceae	Family_Enterobacteriaceae	0.44904	NA	NA	NA	NA	NA	NA	NA	NA	NA	NA	NA	NA	NA
ddbb3a2a7d6486a2201bb8770feb0a6d	Bacteroidota	Bacteroidia	Bacteroidales	Marinilabiliaceae	JC017	0.44904	NA	NA	NA	NA	NA	NA	NA	NA	NA	NA	NA	NA	NA
de298d81ae1810179dd9648f637ce2a6	Bacteroidota	Bacteroidia	Sphingobacteriales	Sphingobacteriaceae	Sphingobacterium	0.44904	NA	NA	NA	NA	NA	NA	NA	NA	NA	NA	NA	NA	NA
de9096d98ae04a503e1d7c5affb2de09	Proteobacteria	Alphaproteobacteria	Sphingomonadales	Sphingomonadaceae	Family_Sphingomonadaceae	NA	NA	NA	NA	NA	NA	NA	0.390866	NA	NA	NA	NA	NA	NA
deb8b2f88d2816b2bb9291965c744084	Proteobacteria	Gammaproteobacteria	Burkholderiales	Burkholderiaceae	Schlegelella	0.44904	NA	NA	NA	NA	NA	NA	NA	NA	NA	NA	NA	NA	NA
deeccbb7c150767d939db615f0c86483	Proteobacteria	Gammaproteobacteria	Enterobacterales	Aeromonadaceae	Tolumonas	NA	NA	0.351216	NA	NA	NA	NA	NA	NA	NA	NA	NA	NA	NA
dff77e7c67d98b74aa0fd40898914d0b	Proteobacteria	Gammaproteobacteria	Burkholderiales	Burkholderiaceae	Pseudacidovorax	NA	NA	NA	NA	-0.898739	NA	NA	NA	NA	NA	NA	NA	NA	NA
e1239fdc812b915d559c62a9251b3c60	Proteobacteria	Gammaproteobacteria	Xanthomonadales	Xanthomonadaceae	Pseudoxanthomonas	-0.598388	NA	NA	NA	NA	NA	NA	NA	NA	NA	NA	NA	NA	NA
e34c58c15e409a6a0d736090a9055bcf	Firmicutes	Bacilli	Paenibacillales	NBRC-103111	Paenibacillus	-0.379885	NA	NA	NA	NA	NA	NA	NA	NA	NA	NA	NA	NA	NA
e473bfe4ced2bb356f4a024b979e22a9	Proteobacteria	Alphaproteobacteria	Acetobacterales	Acetobacteraceae	Family_Acetobacteraceae	0.44904	NA	NA	NA	NA	NA	0.503594	NA	NA	NA	NA	NA	NA	NA
e583c466bec1e423da089cb4a74e64c2	Proteobacteria	Gammaproteobacteria	Burkholderiales	Burkholderiaceae	Massilia	0.44904	NA	NA	NA	NA	NA	NA	NA	NA	NA	NA	NA	NA	NA
e5a12d22a03b986d390414a7e390ea90	Cyanobacteria	Cyanobacteriia	Cyanobacteriales	Coleofasciculaceae	SIO2C1	0.44904	NA	NA	NA	NA	NA	NA	NA	NA	NA	NA	NA	NA	NA
e64306c05500164cb19ad77a6b897029	Proteobacteria	Gammaproteobacteria	Burkholderiales	Burkholderiaceae	Comamonas	NA	NA	-0.241118	NA	NA	0.0904259	0.201054	0.190704	NA	NA	NA	NA	NA	NA
e6f6be4ccfb278fe562ca7dffb543652	Actinobacteriota	Actinomycetia	Actinomycetales	Micrococcaceae	Kocuria	0.44904	NA	NA	NA	NA	NA	NA	NA	NA	NA	NA	NA	NA	NA
e724f2b87d1f38f17d8d833f80fd8079	Firmicutes	Bacilli	Staphylococcales	Staphylococcaceae	Family_Staphylococcaceae	0.44904	NA	NA	NA	NA	NA	NA	NA	NA	NA	NA	NA	NA	NA
e795fed13ead27da7c3bedd15b4a59c1	Actinobacteriota	Actinomycetia	Mycobacteriales	Mycobacteriaceae	Rhodococcus	0.44904	NA	NA	NA	NA	NA	NA	NA	NA	NA	NA	NA	NA	NA
e7c9f275786c832873052c0e78d72efc	Proteobacteria	Gammaproteobacteria	Pseudomonadales	Pseudomonadaceae	Pseudomonas	NA	NA	NA	-0.219927	NA	NA	-0.279715	NA	-0.848463	NA	NA	NA	NA	NA
eacb62c027f1b38ff5ed6af750917d01	Proteobacteria	Gammaproteobacteria	Xanthomonadales	Rhodanobacteraceae	Rhodanobacter	NA	NA	0.298576	NA	NA	NA	NA	NA	NA	NA	NA	NA	NA	NA
eb240c8f80389d24643fc21431ef749a	Proteobacteria	Gammaproteobacteria	Burkholderiales	Burkholderiaceae	Pandoraea	NA	NA	0.306703	NA	NA	NA	NA	NA	NA	NA	NA	NA	NA	NA
eb87bb62ab6369d89dbeadc99b001827	Firmicutes	Negativicutes	DSM-1736	Dendrosporobacteraceae	Dendrosporobacter	-0.272908	NA	NA	NA	NA	NA	NA	NA	NA	NA	NA	NA	NA	NA
ec30ea29a925f7e73c47ed5962707026	Proteobacteria	Gammaproteobacteria	Burkholderiales	Burkholderiaceae	Acidovorax	NA	NA	NA	NA	NA	-0.267151	-0.306945	NA	NA	NA	NA	NA	NA	NA
ec401eab818f8942fe0c25baca538930	Firmicutes	Clostridia	Lachnospirales	Lachnospiraceae	Anaerocolumna	-0.199256	NA	NA	NA	NA	NA	NA	NA	NA	NA	NA	NA	NA	NA
eccf16383ba8992f6525ca53e4ae5096	Kingdom_Bacteria	Kingdom_Bacteria	Kingdom_Bacteria	Kingdom_Bacteria	Kingdom_Bacteria	-0.298345	NA	0.358533	NA	NA	NA	NA	NA	NA	NA	NA	NA	NA	NA
ee2a40ab09837c1e5980432ca318455a	Bacteroidota	Bacteroidia	Flavobacteriales	Weeksellaceae	Elizabethkingia	0.44904	NA	NA	NA	NA	NA	NA	NA	NA	NA	NA	NA	NA	NA
ef5a2480e55d717d0c565e287f82a473	Proteobacteria	Alphaproteobacteria	Sphingomonadales	Sphingomonadaceae	Novosphingobium	0.44904	NA	NA	NA	NA	NA	NA	NA	NA	NA	NA	NA	NA	NA
efc059f9f9ce149be996c1db1b1d905c	Proteobacteria	Gammaproteobacteria	Pseudomonadales	Moraxellaceae	Acinetobacter	0.44904	NA	NA	NA	NA	NA	NA	NA	NA	NA	NA	NA	NA	NA
f0f099a449a2c76c964d762b9ab2c170	Proteobacteria	Alphaproteobacteria	Rhodobacterales	Rhodobacteraceae	Paracoccus	0.44904	NA	NA	NA	NA	NA	NA	NA	NA	NA	NA	NA	NA	NA
f28ea8bf84a19e0a83dd477fc48163f3	Proteobacteria	Gammaproteobacteria	Enterobacterales	Enterobacteriaceae	Family_Enterobacteriaceae	0.44904	NA	NA	NA	NA	NA	NA	NA	NA	NA	NA	NA	NA	NA
f52e34a07ff2e814f50950ea181cb271	Proteobacteria	Gammaproteobacteria	Pseudomonadales	Moraxellaceae	Acinetobacter	-0.397374	NA	NA	NA	NA	NA	NA	NA	NA	NA	NA	NA	NA	NA
f8dce590f318099b1f8cf3f8e9452a02	Proteobacteria	Alphaproteobacteria	Rhizobiales	Rhizobiaceae	Family_Rhizobiaceae	NA	NA	NA	NA	NA	NA	-0.675497	NA	NA	NA	NA	NA	NA	NA
f94177d64f0f3dd3b8ddc7282ffeaef0	Proteobacteria	Gammaproteobacteria	Pseudomonadales	Pseudomonadaceae	Pseudomonas	0.44904	NA	NA	NA	NA	NA	NA	NA	NA	NA	NA	NA	NA	NA
f9fc30195b1c357bfb8e1b414e2ac5d4	Proteobacteria	Gammaproteobacteria	Burkholderiales	Burkholderiaceae	Family_Burkholderiaceae	NA	NA	0.285748	NA	NA	NA	NA	NA	NA	NA	NA	NA	NA	NA
fa34fcf46783dd613a648010f4e4e0e9	Actinobacteriota	Actinomycetia	Actinomycetales	Microbacteriaceae	Leucobacter	-0.192942	NA	NA	0.225531	NA	0.90363	NA	NA	NA	NA	NA	NA	NA	NA
fca9741d7bcdc137ad78a45a0f50c3b6	Proteobacteria	Gammaproteobacteria	Pseudomonadales	Pseudomonadaceae	Pseudomonas	-0.269611	NA	NA	NA	NA	NA	NA	NA	NA	NA	NA	NA	NA	NA
fcd256b87f1e8d151209bdbaba0a9a9d	Proteobacteria	Gammaproteobacteria	Xanthomonadales	Xanthomonadaceae	Stenotrophomonas	0.454129	NA	NA	-0.86673	NA	0.488044	NA	NA	NA	NA	NA	NA	NA	NA
fcf8e1b4df73fc951e134cfa0a0758a5	Proteobacteria	Alphaproteobacteria	Geminicoccales	Geminicoccaceae	Arboricoccus	0.44904	NA	NA	NA	NA	NA	NA	NA	NA	NA	NA	NA	NA	NA
fda0746dace4494eb6cfd64b8b7d6036	Proteobacteria	Gammaproteobacteria	Enterobacterales	Enterobacteriaceae	Family_Enterobacteriaceae	0.44904	NA	NA	NA	NA	NA	NA	NA	NA	NA	NA	NA	NA	NA
fdc98ace23a34dc8e3a4dfc4f2e9e6b6	Proteobacteria	Gammaproteobacteria	Burkholderiales	Burkholderiaceae	Family_Burkholderiaceae	0.44904	NA	NA	NA	NA	NA	NA	NA	NA	NA	NA	NA	NA	NA
fedc6df5b15d7430d3c6876db1965c71	Chloroflexota	Anaerolineae	Caldilineales	Caldilineaceae	Family_Caldilineaceae	-0.211522	NA	NA	NA	NA	NA	NA	NA	NA	NA	NA	NA	NA	NA
