# Supplementary material for: Host-mediated niche construction of bacterial communities in an aquatic microecosystem
Source: ISME J. 2025 Oct 17;19(1):wraf233. doi: 10.1093/ismejo/wraf233 (PMC12596266; doi:10.1093/ismejo/wraf233)
Supplement: Supplemental_Table_3_wraf233 [file supplemental_table_3_wraf233.xlsx]

## Sheet: Supplementary Table 3
Supplemental Table 3. Sample detail and alpha diversity for larval passaging assay samples
Sample ID	Water or Larvae	Timepoint	Treatment	Pre-pooling DNA (ng/uL)	Observed ASVs	Total Reads	Breakaway Estimate of Richness	Breakaway Error	Shannon Sample-Wise	Shannon Error
LP10	water	48hr	L2	3.33	42	47767	42.1	2.95691	1.72272	0.00307326
LP101	larvae	12Day	L2	0.558	41	13372	41.2588	0.527891	1.32639	0.00977381
LP102	larvae	12Day	L2	0.935	37	20292	37.64	0.966008	1.58898	0.00646477
LP103	larvae	12Day	L2	8.9	45	23820	45.3193	0.602558	1.80274	0.00783496
LP104	larvae	12Day	L2	2.49	33	7356	33.1065	0.343201	1.99946	0.0201694
LP105	larvae	12Day	L10	3.46	45	29971	45.4533	2.53369	2.11904	0.0110337
LP106	larvae	12Day	L10	1.4	43	5040	46.0754	3.88166	2.24727	0.0189937
LP107	larvae	12Day	L10	2.8	36	6627	36.1429	2.15204	2.26575	0.0133294
LP11	water	48hr	L2	1.98	34	37431	34.1697	0.427923	1.80801	0.00150455
LP113	water	48hr	L0	0.393	20	3582	20.1066	0.336566	1.89957	0.0111433
LP114	water	48hr	L0	0.239	13	2803	13.0101	0.10135	2.01559	0.0201601
LP115	water	48hr	L0	0.221	16	2219	16.1236	0.366345	1.71647	0.0248106
LP116	water	48hr	L2	0.928	16	5074	20.2571	12.5017	1.68881	0.00896113
LP117	water	48hr	L0	1.15	19	4321	19.3857	0.83713	1.56524	0.015999
LP118	water	48hr	L2	13	22	8224	23.0702	2.32969	1.99603	0.0125372
LP119	water	48hr	L2	3.88	20	4845	20.2658	0.544883	1.8205	0.00923805
LP12	water	48hr	L2	0.343	21	9077	22.8711	1.98872	1.52978	0.00904183
LP121	water	48hr	L2	4.57	33	19918	33.1038	0.337984	1.86025	0.0125835
LP122	water	48hr	L10	19	14	3064	14.1855	0.456115	1.39599	0.0138634
LP123	water	48hr	L10	21	26	8204	26.1553	0.408295	1.55797	0.0204811
LP124	water	48hr	L10	4.46	16	3750	16.3065	0.640991	1.415	0.0235384
LP125	water	48hr	L10	8.1	22	5966	22.096	0.318562	1.75029	0.0106504
LP126	water	12Day	L0	0.132	51	2822	51.3936	0.653234	2.61301	0.0331212
LP127	water	12Day	L0	1.36	55	19095	55.0598	0.24842	2.47796	0.00923423
LP128	water	12Day	L0	1.71	63	15320	63.1492	0.397354	2.96297	0.0052773
LP129	water	12Day	L0	2.59	68	30003	68.1591	0.429516	2.72357	0.00649442
LP13	water	48hr	L0	1.17	34	31274	34.4718	0.739353	1.5844	0.00347178
LP130	water	12Day	L2	2.22	78	31210	78.1762	3.52936	2.33503	0.00863588
LP131	water	12Day	L2	3.43	68	38705	68.4111	0.993278	2.31139	0.00889865
LP132	water	12Day	L2	1.71	60	24477	60.3214	3.00488	2.27564	0.00954746
LP133	water	12Day	L2	3.52	52	21534	52.1094	0.339559	2.38339	0.0101706
LP134	water	12Day	L10	4.17	67	25213	67.4766	0.732096	2.81844	0.00757753
LP135	water	12Day	L10	1.66	55	23667	55.2472	0.518091	2.52674	0.00722329
LP136	water	12Day	L10	0.001	57	20470	57.2175	0.528632	2.70378	0.00813535
LP14	water	48hr	L0	1.68	28	7667	28.5137	2.69491	1.54048	0.0116317
LP142	water	12Day	L10	7.2	65	47530	65.1466	0.411515	2.65917	0.00439698
LP143	water	12Day	L10	25	51	9345	51.0569	0.24149	2.54566	0.0114687
LP145	water	12Day	L10	4.71	59	19796	59.7395	1.37697	2.81214	0.00462174
LP146	water	12Day	L10	7	52	8740	52.1616	0.410634	2.60137	0.0281978
LP147	water	12Day	L2	15	70	130842	70.1067	0.343791	2.13614	0.00592211
LP148	water	12Day	L2	11	51	36763	51.0814	0.29002	2.26277	0.00641686
LP149	water	12Day	L2	61	58	22754	58.2133	0.477288	2.32491	0.00558153
LP15	water	48hr	L0	0.664	15	2269	15.0625	1.85475	1.76795	0.0147398
LP150	water	12Day	L2	5.5	50	46306	50.3153	0.619612	2.44328	0.00428609
LP151	water	12Day	L0	6.3	76	61366	76.1835	0.441689	2.82191	0.00635427
LP152	water	12Day	L0	11	67	45360	67.1212	0.35444	2.7999	0.00764075
LP153	water	12Day	L0	13	61	33146	61.1458	0.392089	2.91572	0.00600941
LP154	water	12Day	L0	9.6	56	45542	56.3193	0.602558	2.53423	0.0064567
LP158	larvae	12Day	L2	11	47	29410	47.363	0.632756	2.15924	0.00747719
LP159	larvae	12Day	L2	1.51	48	22181	49.1429	5.20496	1.93732	0.014524
LP16	water	48hr	L0	0.403	27	6239	27.0856	2.53657	1.66846	0.0169159
LP160	larvae	12Day	L2	1.2	26	5987	26.1659	0.424046	1.49742	0.00505642
LP161	larvae	12Day	L2	1.46	32	8108	32.0252	0.160248	2.19512	0.0118345
LP162	larvae	12Day	L10	7.3	46	45073	46.2832	0.560192	2.21368	0.00458385
LP163	larvae	12Day	L10	3.67	38	27992	38.1829	0.446699	1.90053	0.00586359
LP164	larvae	12Day	L10	3.17	42	43485	42.2727	1.9018	1.94045	0.00550681
LP165	larvae	12Day	L10	1.86	36	20825	36.0602	0.248229	1.73678	0.00929759
LP17	water	12Day	L2	3.5	64	87116	64.1058	0.331503	2.29506	0.00480172
LP170	water	48hr	L0	3.08	30	15392	30.7594	0.991481	1.68596	0.00729545
LP171	water	48hr	L0	2.2	26	13134	26.2658	0.544883	1.9283	0.00829095
LP172	water	48hr	L0	3.58	30	19227	30.1989	0.487119	1.87253	0.00933915
LP173	water	48hr	L0	6.4	29	27946	31	1.93211	1.70858	0.00304148
LP174	water	48hr	L10	3.28	25	15097	25.0703	0.270492	1.68341	0.00749851
LP175	water	48hr	L10	1.57	28	13862	28.3768	2.55794	1.79493	0.00945673
LP176	water	48hr	L10	4.74	43	47705	43.5418	0.792953	1.76285	0.00445641
LP177	water	48hr	L10	2.9	27	17159	27.1111	2.32212	2.04458	0.00739324
LP178	water	48hr	L2	2.24	28	13903	29.39	5.46531	1.80982	0.00782317
LP179	water	48hr	L2	5.5	30	18973	30.1951	0.498826	1.67566	0.0100056
LP18	water	12Day	L2	2.98	55	62637	55.1716	0.427703	2.2096	0.00396126
LP180	water	48hr	L2	1.13	21	4475	21.0928	2.29953	1.695	0.0156779
LP181	water	48hr	L2	10	35	58998	35.121	0.36811	1.61004	0.00340313
LP182	larvae	12Day	L2	0.725	30	3572	30.2049	2.65244	1.75375	0.0219875
LP183	larvae	12Day	L2	0.483	55	9798	55.3971	0.655506	2.54083	0.0145004
LP184	larvae	12Day	L2	1.11	41	13623	41.2445	0.516208	2.27362	0.017504
LP185	larvae	12Day	L10	3.37	41	36103	41.0342	0.187169	2.12518	0.00422767
LP186	larvae	12Day	L10	1.07	40	12450	40.2056	2.96338	1.85345	0.0207577
LP187	larvae	12Day	L10	1.31	29	7215	29.174	0.432689	1.80524	0.0172583
LP188	larvae	12Day	L10	1.83	38	12368	38.1835	0.441689	2.19244	0.00700978
LP19	water	12Day	L2	3.87	71	85573	71.1761	0.466971	2.37481	0.00357574
LP193	water	12Day	L0	26	75	54751	75.2607	0.527662	2.29698	0.00316592
LP194	water	12Day	L0	27	59	35297	59.1139	0.356737	2.60201	0.00354262
LP195	water	12Day	L0	11	68	88065	68.2618	0.58293	2.74867	0.00433072
LP196	water	12Day	L0	36	56	23748	56.16	0.412208	2.57257	0.00669776
LP197	water	12Day	L2	62	51	8681	51.1712	3.23582	2.40614	0.0202354
LP198	water	12Day	L2	31	56	15780	56.2464	3.14901	1.98915	0.00801109
LP199	water	12Day	L2	34	51	13950	51.1667	2.66271	2.29503	0.0131542
LP20	water	12Day	L2	1.93	72	160349	72.1224	0.371104	2.26839	0.00290441
LP200	water	12Day	L2	37	60	22214	60.184	0.468638	2.35667	0.00886366
LP201	water	12Day	L10	22	53	15276	53.1524	0.526218	2.41631	0.00831825
LP202	water	12Day	L10	24	49	13425	49.1775	0.434645	1.84678	0.0122475
LP203	water	12Day	L10	20	60	29893	60.196	0.455919	2.33697	0.0115763
LP204	water	12Day	L10	21	71	239128	71.1781	0.460991	2.487	0.00251142
LP209	stock	stock	stock	2.08	236	66083	238.485	3.17464	3.70871	0.000947337
LP21	water	12Day	L0	1.7	63	42342	63.1905	0.479545	2.47213	0.00822994
LP22	water	12Day	L0	6.5	59	10425	59.0561	0.243407	2.16784	0.00931349
LP23	water	12Day	L0	2.02	68	142698	68.5127	0.891982	2.61081	0.00189896
LP25	water	12Day	L0	3.74	60	43775	65.273	11.3076	2.38293	0.0101158
LP26	water	12Day	L10	11	56	25025	56.2248	0.494634	2.49007	0.00787345
LP27	water	12Day	L10	2.79	56	22606	56.5921	0.914077	2.04727	0.00558358
LP28	water	12Day	L10	1.17	57	7136	58.0766	1.17844	2.36141	0.0115042
LP29	water	12Day	L10	1.81	55	17254	55.0958	0.324295	1.91455	0.0115469
LP33	larvae	12Day	L2	0.456	27	1624	27.662	0.888054	1.84355	0.0336891
LP34	larvae	12Day	L2	1.14	30	4653	30.2447	0.55138	2.25441	0.0158413
LP35	larvae	12Day	L2	0.638	23	462	23.0869	2.40515	2.11813	0.0788423
LP36	larvae	12Day	L10	2	35	11631	35.6316	2.12321	1.9141	0.00817923
LP37	larvae	12Day	L10	0.619	34	5066	34.1855	0.442924	1.17503	0.0234027
LP38	larvae	12Day	L10	0.704	36	4236	36.0769	2.7868	2.48881	0.0212123
LP39	larvae	12Day	L10	0.632	28	4607	28.3043	0.66251	1.93994	0.0147646
LP4	water	48hr	L10	0.545	20	4526	27.7778	28.8951	1.36775	0.0306684
LP43	water	48hr	L2	4.17	24	20380	24.3002	0.585	1.81452	0.00439115
LP44	water	48hr	L2	8.5	25	19289	25.2813	0.567222	1.49343	0.00567613
LP45	water	48hr	L2	11	17	13227	17.1082	0.341273	1.58239	0.0118528
LP46	water	48hr	L2	8.8	24	20423	24.1618	0.423466	2.22409	0.00194732
LP49	water	48hr	L10	3.44	39	58409	39.0668	0.26688	1.37528	0.00293472
LP50	water	48hr	L10	5.1	36	33241	36.2552	0.522434	1.45757	0.00392204
LP51	water	48hr	L0	3.71	45	51856	45.3201	0.697182	2.05565	0.00526109
LP52	water	48hr	L0	2.5	40	34144	40.6823	0.886121	1.94232	0.0049735
LP53	water	48hr	L0	4.32	30	56941	30.0909	2.54081	1.49096	0.00398458
LP54	water	48hr	L0	3.92	31	53504	31.3688	0.649813	1.73066	0.00381978
LP55	water	48hr	L0	1.8	38	24452	38.364	0.63123	1.73509	0.00450376
LP62	water	12Day	L0	8.7	99	479155	100.409	4.74299	2.61083	0.000985882
LP63	water	12Day	L0	5.3	67	130867	67.1539	0.404569	2.59702	0.0019177
LP64	water	12Day	L0	4.56	71	51890	71.2044	0.475811	2.34539	0.00659753
LP65	water	12Day	L0	7	65	77717	65.0417	2.51559	2.72319	0.00256058
LP66	water	12Day	L0	4.46	79	64271	79.3964	0.689653	2.57772	0.00757903
LP67	water	12Day	L2	3.37	55	34193	55.2957	0.783399	2.12353	0.0047246
LP68	water	12Day	L2	2.28	66	38029	70.9707	24.6182	2.34956	0.00649886
LP69	water	12Day	L2	2.93	60	34927	60.7598	0.946566	2.36933	0.00524657
LP70	water	12Day	L2	2.87	85	143702	85.1229	0.359698	2.90829	0.00263923
LP71	water	12Day	L10	3.9	52	70617	52.0988	0.320347	2.2171	0.00201413
LP73	water	12Day	L10	4.33	57	57523	57.0833	1.97602	2.53511	0.0018353
LP74	water	12Day	L10	13	55	29545	55.1604	0.414425	2.52258	0.00220637
LP78	larvae	12Day	L2	0.836	35	7250	35.4171	0.685824	1.35636	0.0112753
LP79	larvae	12Day	L2	0.076	50	10125	50.2849	0.579963	1.81866	0.0225763
LP80	larvae	12Day	L2	0.477	41	9769	41.0663	0.265756	1.75741	0.0108665
LP81	larvae	12Day	L2	0.538	38	8972	39.293	1.34281	1.55566	0.0210237
LP82	larvae	12Day	L10	13	40	25965	40.0702	0.274107	1.70245	0.00579144
LP83	larvae	12Day	L10	1.06	39	18666	39.2373	2.95944	1.57803	0.00360629
LP84	larvae	12Day	L10	5.8	45	33925	45.0816	0.297201	1.63209	0.00417549
LP85	water	48hr	L0	18	27	7640	27.1404	2.62419	1.20885	0.0110868
LP86	water	48hr	L0	1.99	26	13676	26.2218	0.493934	1.22482	0.00819583
LP87	water	48hr	L0	1.61	37	14523	37.1526	0.400929	1.50542	0.00893651
LP88	water	48hr	L0	2.55	26	17701	26.3002	0.585	1.71742	0.0083686
LP89	water	48hr	L2	2.99	27	17234	27.0949	2.31613	1.52474	0.00828459
LP9	water	48hr	L2	1.47	29	44560	30.267	1.33545	1.78154	0.00486459
LP90	water	48hr	L2	1.09	26	8643	26.0843	0.302236	1.90379	0.0131455
LP91	water	48hr	L2	1.74	35	23789	35.1059	0.332919	1.87519	0.00574977
LP92	water	48hr	L2	6	23	14528	23.1889	0.451915	1.44568	0.0069898
LP93	water	48hr	L10	3.09	40	53305	40.0413	0.207316	1.02788	0.00463841
LP94	water	48hr	L10	6.2	30	43341	30.1053	2.35882	1.21982	0.00710864
LP95	water	48hr	L10	2.93	24	27960	24.1905	2.51039	1.00665	0.0125511
LP97	water	48hr	L10	2.52	19	15279	19.125	2.08289	1.53118	0.00639131
