# Supplementary material for: Host-mediated niche construction of bacterial communities in an aquatic microecosystem
Source: ISME J. 2025 Oct 17;19(1):wraf233. doi: 10.1093/ismejo/wraf233 (PMC12596266; doi:10.1093/ismejo/wraf233)
Supplement: Supplemental_Table_4_wraf233 [file supplemental_table_4_wraf233.xlsx]

## Sheet: Sheet1
Supplemental Table 4. Summary of alpha diversity comparisons among water and larval samples from larval passaging assays
Comparison		Breakaway richness		Shannon index
	Reference Level	Model coefficient	p-value	Model coefficient	p-value
48-hr comparison
Rearing water (Uncolonized vs Field)	Uncolonized	-	-	-	-
Rearing water (Uncolonized vs High)	Uncolonized	-	-	-0.2	< 0.001***
Rearing water (Field vs High)	Field	-	-	-0.25	< 0.001 ***
Harvest comparison
Rearing water (Uncolonized vs Field)	Uncolonized	-4.426	< 0.001***	-0.277	< 0.001***
Rearing water (Uncolonized vs High)	Uncolonized	-8.827	0.028*	-0.162	0.002**
Rearing water (Field vs High)	Field	-4.4	0.032*	0.1148	0.026*
Cross-timepoint comparison (pooled water)	Day 12	-33.986	<0.001***	-0.796	<0.001***
Rearing water (Uncolonized)	Day 12	-37.8584	<0.001***	-0.904728	<0.001***
Rearing water (Field)	Day 12	-34.335	<0.001***	-0.577706	<0.001***
Rearing water (High)	Day 12	-29.3	<0.001***	-0.942817	<0.001***
Larval comparison
Larvae-associated (Field vs High)	Field	-	-	-	-
Larvae vs start water (pooled)	water	-10.408	<0.001***	-0.247	<0.001***
Larvae-associated vs rearing water (Field)	water	-10.624	<0.001***	-0.132	0.028*
Larvae-associated vs rearing water (High)	water	-10.6	<0.001***	-0.442	<0.001***
Larvae vs harvest water (pooled)	water	-23.55	<0.001***	-0.549	<0.001***
Larvae-associated vs rearing water Field	water	-23.6955	<0.001***	-0.445431	<0.001***
Larvae-associated vs rearing water High	water	-18.7461	<0.001***	-0.500631	<0.001***
* p < 0.05, ** p < 0.01, *** p < 0.001
