# Supplementary material for: Host-mediated niche construction of bacterial communities in an aquatic microecosystem
Source: ISME J. 2025 Oct 17;19(1):wraf233. doi: 10.1093/ismejo/wraf233 (PMC12596266; doi:10.1093/ismejo/wraf233)
Supplement: Supplemental_Table_5_wraf233 [file supplemental_table_5_wraf233.xlsx]

## Sheet: Sheet1
Supplemental Table 5. Beta diversity summary of variation in composition (PERMANOVA) and heterogeneity (PERMDISP) of larval passaging samples
Comparison	PERMANOVA		PERMDISP
	Test statistic	p-value	Test statistic	p-value
Overall (F)	F7,143 = 13.056	0.001 ***	F7,143 = 15.716	0.001 ***
48-hr comparison
Rearing water Uncolonized vs Field	-	-	-	-
Rearing water Uncolonized vs High	-	-	-	-
Rearing water Field vs High	-	-	-	-
Harvest comparison
Rearing water Uncolonized vs Field	-	-	-	-
Rearing water Uncolonized vs High	27.74	0.028 *	-	-
Rearing water Field vs High	15.36	0.028 *	-	-
Cross-timepoint comparison
Rearing water Uncolonized	189.186	0.028 *	7.00844	0.029 *
Rearing water Field	139.327	0.028 *	6.47573	0.029 *
Rearing water High	98.99	0.028 *	6.4368	0.029 *
Larval comparison
Larvae-associated Field vs High	10.727	0.028 *	-	-
Larvae vs start comparison
Larvae-associated vs rearing water Field	136.58	0.028 *	3.55147	0.029 *
Larvae-associated vs rearing water High	158.36	0.028 *	-	-
Larvae vs harvest comparison
Larvae-associated vs rearing water Field	30.23	0.028 *	-	-
Larvae-associated vs rearing water High	19.58	0.028 *	-4.7123	0.029 *
* p < 0.05, ** p < 0.01, *** p < 0.001
