# Supplementary material for: Host-mediated niche construction of bacterial communities in an aquatic microecosystem
Source: ISME J. 2025 Oct 17;19(1):wraf233. doi: 10.1093/ismejo/wraf233 (PMC12596266; doi:10.1093/ismejo/wraf233)
Supplement: Supplemental_Table_6_wraf233 [file supplemental_table_6_wraf233.xlsx]

## Sheet: Supplementary Table 6
Supplemental Table 6. Taxonomy, differential abundance, and logistic regression coefficient of larval survival for larval passaging bacteria
ASV	Phylum	Class	Order	Family	Genus	Median Log2 Difference in Abundance Between Pooled Water Samples (48 hr vs 12 day)	Median Log2 Difference in Abundance Between "Field" water and "High" water (Day 12)	Median Log2 Difference in Abundance Between "Uncolonized" water and "High" water (Day 12)	Median Log2 Difference in Abundance Between " Field" larvae and "High" larvae (Day 12)	Binomial regression Coefficient for Survival by Abundance in "High" Water (Day 12)	Binomial regression Coefficient for Survival by Abundance in "High" Larvae
05aa7504ae1491c3c73957616e21d667	Proteobacteria	Gammaproteobacteria	Burkholderiales_592524	Burkholderiaceae_A_580492	Ralstonia	NA	NA	4.494	NA	NA	NA
064adc0178077427f1b5ae6466e533e0	Proteobacteria	Gammaproteobacteria	Pseudomonadales_650611	Pseudomonadaceae	Pseudomonas_E_647464	-5.1463	NA	NA	NA	NA	NA
078e07341411500f82ac4ecb0e8d9599	Firmicutes	Clostridia_258483	Clostridiales	Clostridiaceae_222000	Clostridium_T	-2.44677	NA	NA	NA	NA	NA
09196c1b7c03aa87afab1ee719db02c5	Firmicutes	Clostridia_258483	Oscillospirales	Acutalibacteraceae	Caproiciproducens	6.57586	NA	-2.68317	NA	NA	NA
0f41f629bff75e5c7f99d537e6792647	Bacteroidota	Bacteroidia	Bacteroidales	Dysgonomonadaceae	Dysgonomonas	5.98234	NA	NA	NA	NA	NA
10e1bfa5ae7b9bf452990cac517cd318	Actinobacteriota	Actinomycetia	Actinomycetales	Microbacteriaceae	Family_ Microbacteriaceae	1.39528	4.91418	6.04296	4.87592	0.203864	NA
1369aba02dd8b749b4c4c2a799d34207	Proteobacteria	Alphaproteobacteria	Caulobacterales	Caulobacteraceae	Brevundimonas	3.76283	NA	NA	NA	NA	NA
16469cc40587771b7602fa59352c70ab	Proteobacteria	Gammaproteobacteria	Burkholderiales_592524	Burkholderiaceae_A_580492	Family_ Burkholderiaceae_A_580492	-2.08765	NA	NA	NA	NA	NA
1bfa5c0bbafb3a1bff066a17234ff32e	Proteobacteria	Gammaproteobacteria	Burkholderiales_592524	Burkholderiaceae_A_574758	Massilia	-2.22089	NA	NA	NA	NA	NA
1e81258348c55daeef435f6100eee461	Proteobacteria	Gammaproteobacteria	Enterobacterales_A_737866	Enterobacteriaceae_A	Family_ Enterobacteriaceae_A	NA	NA	-5.7292	NA	NA	NA
1ed3de95a51db2df9676955423442d33	Firmicutes	Clostridia_258483	Oscillospirales	Acutalibacteraceae	Caproiciproducens	5.06987	NA	NA	NA	NA	NA
290d00e82b7625c8ab79f9ad9ce480b8	Proteobacteria	Alphaproteobacteria	Caulobacterales	Caulobacteraceae	Asticcacaulis	5.61242	-3.31016	-5.06673	NA	NA	NA
2ad6256a8aa79756698ddd1b89ed7ad1	Proteobacteria	Alphaproteobacteria	Rhizobiales_A_504705	Beijerinckiaceae	Bosea	9.15187	NA	NA	NA	NA	NA
2bcc7082f4a29b154bcaa87cf00b4fe3	Proteobacteria	Alphaproteobacteria	Rhizobiales_A_504705	Beijerinckiaceae	Bosea	3.98244	NA	4.27593	NA	NA	NA
3289116d2e168152c151e2d37acc40a6	Bacteroidota	Bacteroidia	Chitinophagales	Chitinophagaceae_966727	QFOI01	5.84526	NA	2.19728	NA	NA	NA
331657258038535df96ea6665290782a	Proteobacteria	Gammaproteobacteria	Burkholderiales_592522	Burkholderiaceae_A_592522	Variovorax	NA	11.1478	9.03449	NA	NA	NA
34be10eff5ed6c065535ee500999b013	Proteobacteria	Gammaproteobacteria	Burkholderiales_597441	Chitinibacteraceae	Silvimonas	-3.62905	NA	NA	NA	NA	NA
39032f4b6765815d5012773e6807e4be	Proteobacteria	Alphaproteobacteria	Sphingomonadales	Sphingomonadaceae	Sphingomonas_L_486704	2.95136	NA	NA	NA	NA	NA
3bd21c1f2b1ae487f30791218b8444c0	Proteobacteria	Alphaproteobacteria	Caulobacterales	Caulobacteraceae	Family_ Caulobacteraceae	7.23304	-2.67569	-3.47094	NA	NA	NA
44d2df836124b3a024baa940060336ea	Proteobacteria	Gammaproteobacteria	Enterobacterales_A_737866	Enterobacteriaceae_A	Family_ Enterobacteriaceae_A	NA	8.77267	9.43952	0.187516	NA	NA
47a685bf79eceaea3744e793d5f62302	Bacteroidota	Bacteroidia	Sphingobacteriales	Sphingobacteriaceae	Pedobacter_887417	7.24197	NA	NA	NA	NA	NA
4d723a182561c3d3e0268d0a49d1c1b1	Firmicutes	Clostridia_258483	Peptostreptococcales	Anaerovoracaceae	Anaerovorax	3.17201	NA	NA	NA	NA	NA
5228abf2f3f8c49b39b8b28a2d51ca69	Proteobacteria	Gammaproteobacteria	Enterobacterales_A_737866	Enterobacteriaceae_A	Family_ Enterobacteriaceae_A	-2.54778	NA	NA	NA	NA	NA
55dc51d062e8fc16a9863e5831c81e7e	Proteobacteria	Gammaproteobacteria	Burkholderiales_592522	Burkholderiaceae_A_592522	Pelomonas	NA	NA	10.2214	NA	NA	NA
619c3de5eeb611ade520111aaeba53df	Proteobacteria	Gammaproteobacteria	Xanthomonadales_613062	Rhodanobacteraceae_613062	Rhodanobacter_612715	-2.29738	NA	NA	NA	NA	NA
62d93060a86b3c0bb37b3634e5529004	Proteobacteria	Alphaproteobacteria	Rhizobiales_A_504705	Beijerinckiaceae	Rhodoblastus	8.09792	NA	NA	NA	NA	NA
6e14f4034e782617c3ae143ef74c3de4	Firmicutes	Negativicutes	Propionisporales_41694	Propionisporaceae_41694	Pelosinus	7.15232	-3.07888	-3.69063	NA	NA	NA
73b7563f30dc3ad68a861e25ce589c0a	Actinobacteriota	Actinomycetia	Mycobacteriales	Mycobacteriaceae	Mycobacterium	NA	5.10824	7.22386	4.35655	0.260767	0.466234
77d6a7db6de3bb1f15a02fdb36f90627	Proteobacteria	Alphaproteobacteria	Rhizobiales_A_504705	Xanthobacteraceae_503485	Bradyrhizobium	5.07418	2.08416	3.21426	NA	NA	NA
791f845d6864ddc9d35223e29563a722	Firmicutes	Bacilli	Paenibacillales	NBRC-103111	Gorillibacterium	6.47446	NA	NA	NA	NA	NA
7bc6304a3b13c6ca73dfca4497a00dc5	Firmicutes	Clostridia_258483	Lachnospirales	Lachnospiraceae	Lacrimispora	3.69948	-5.47869	-6.40133	NA	NA	NA
7e71c85c649101d11ad8b09f392fac24	Firmicutes	Clostridia_258483	Lachnospirales	Lachnospiraceae	Lacrimispora	NA	NA	-4.0128	NA	NA	NA
80a305cdd00e92a1ec31e49726e5c579	Proteobacteria	Gammaproteobacteria	Burkholderiales_592524	Burkholderiaceae_A_574934	Family_ Burkholderiaceae_A_574934	NA	NA	2.65483	NA	NA	NA
83c5080c17148e57203bfe91dfc8f1f5	Cyanobacteria	Cyanobacteriia	Cyanobacteriales	Coleofasciculaceae_23353	SIO2C1	NA	8.12808	8.99699	7.52824	NA	NA
847ef1a2b17a1c61035475b56d24122d	Proteobacteria	Gammaproteobacteria	Burkholderiales_592524	Burkholderiaceae_A_574758	Massilia	-5.60686	NA	NA	NA	NA	NA
8536aec67a06e54d247b53e2eaa9cd0b	Proteobacteria	Alphaproteobacteria	Rhizobiales_A_501058	Rhizobiaceae_A_501058	Rhizobium_A_501058	1.49294	NA	NA	NA	NA	NA
8e21d64094bc755bf2c44fba1f4bc4fe	Proteobacteria	Alphaproteobacteria	Rhizobiales_A_501396	Rhizobiaceae_A_499470	Mesorhizobium_F_498388	NA	NA	-3.39069	NA	NA	NA
90233fafe474291137723be1c7eb3733	Actinobacteriota	Actinomycetia	Actinomycetales	Microbacteriaceae	Leifsonia_A_381664	2.42376	NA	NA	NA	NA	NA
929d9a7f88bd83bc06d889c356d9a13e	Proteobacteria	Gammaproteobacteria	Enterobacterales_A_737866	Enterobacteriaceae_A	Family_ Enterobacteriaceae_A	-1.35971	-2.61247	-2.85691	NA	NA	NA
951bd5ee0c2df7f25c6c2959e3c45295	Proteobacteria	Alphaproteobacteria	Sphingomonadales	Sphingomonadaceae	Family_ Sphingomonadaceae	7.83074	1.91606	2.12072	NA	NA	NA
96a0375319176819bf705b9a499aa3b9	Acidobacteriota	Acidobacteriae	Acidobacteriales	Acidobacteriaceae	Terriglobus_A	4.26757	NA	NA	NA	NA	NA
97a11e4a9b1dc35e2b88bf01ff22454b	Proteobacteria	Gammaproteobacteria	Xanthomonadales_613062	Rhodanobacteraceae_613062	Dyella_B	1.73275	NA	-3.91291	NA	NA	NA
99b756b6e6f75561a8def50a3296352c	Proteobacteria	Gammaproteobacteria	Burkholderiales_592524	Burkholderiaceae_A_574758	Massilia	-2.5851	NA	NA	NA	NA	NA
a3722ccdc1fa409dc04c94095ae80889	Bacteroidota	Bacteroidia	Sphingobacteriales	Sphingobacteriaceae	Pedobacter_887417	-4.79118	NA	NA	NA	NA	NA
a536ca161f571f729ef0afda8d01ea36	Proteobacteria	Alphaproteobacteria	Acetobacterales	Acetobacteraceae	Family_Acetobacteraceae	NA	5.33435	5.48421	4.68017	0.172881	NA
ad9a88474fe1a5a88942053997b2b30b	Proteobacteria	Alphaproteobacteria	Caulobacterales	Caulobacteraceae	Caulobacter_487784	7.59978	NA	-2.28483	NA	NA	NA
b3f56d15e796f3c8df1280aa11fcde5e	Proteobacteria	Alphaproteobacteria	Class_ Alphaproteobacteria	Class_ Alphaproteobacteria	Class_ Alphaproteobacteria	5.57048	-2.08813	NA	NA	NA	NA
b5c75ab1f927fba097a9231ea3675f1b	Firmicutes	Clostridia_258483	Clostridiales	Clostridiaceae_222000	Clostridium_AM	5.51433	-3.10519	-3.29146	NA	NA	NA
c5a7332399735113a898e9e35b406e5c	Firmicutes	Bacilli	Paenibacillales	Paenibacillaceae_367444	Paenibacillus_J_366884	-2.23875	NA	NA	NA	NA	NA
c7c779fa3082af6f739c913c4bd51520	Firmicutes	Clostridia_258483	Peptostreptococcales	Anaerovoracaceae	Aminipila	5.41291	NA	-2.52641	NA	NA	NA
c87f305e278617ac231a0a57d7a27a25	Firmicutes	Clostridia_258483	Clostridiales	Clostridiaceae_222000	Family_ Clostridiaceae_222000	7.76376	NA	NA	NA	NA	NA
ce26d5a6ffcb3cfd10d41e062817b902	Acidobacteriota	Acidobacteriae	Acidobacteriales	Acidobacteriaceae	Terriglobus_A	4.72322	NA	NA	NA	NA	NA
d0792b2b0d7cb4184326f12dd7c53c26	Proteobacteria	Alphaproteobacteria	Rhizobiales_A_504705	Xanthobacteraceae_503485	Rhodopseudomonas	8.33234	NA	-4.79815	NA	NA	NA
d2208d27b5df4c53eb547f7ac45f4d6b	Bacteroidota	Bacteroidia	Flavobacteriales_877923	Weeksellaceae	Chryseobacterium_796614	-2.8174	-2.41971	-1.99029	NA	NA	NA
eacb62c027f1b38ff5ed6af750917d01	Proteobacteria	Gammaproteobacteria	Xanthomonadales_613062	Rhodanobacteraceae_613062	Rhodanobacter_613036	-2.22599	NA	NA	NA	NA	NA
ec401eab818f8942fe0c25baca538930	Firmicutes	Clostridia_258483	Lachnospirales	Lachnospiraceae	Anaerocolumna	8.90614	NA	NA	NA	NA	NA
eccf16383ba8992f6525ca53e4ae5096	Kingdom_Bacteria	Kingdom_Bacteria	Kingdom_Bacteria	Kingdom_Bacteria	Kingdom_Bacteria	NA	8.19102	9.36962	7.62117	NA	NA
ef5a2480e55d717d0c565e287f82a473	Proteobacteria	Alphaproteobacteria	Sphingomonadales	Sphingomonadaceae	Novosphingobium_485350	3.99094	-2.96685	-3.43445	NA	NA	NA
f94177d64f0f3dd3b8ddc7282ffeaef0	Proteobacteria	Gammaproteobacteria	Pseudomonadales_650611	Pseudomonadaceae	Pseudomonas_E_647464	-5.62634	NA	NA	NA	NA	NA
fdc98ace23a34dc8e3a4dfc4f2e9e6b6	Proteobacteria	Gammaproteobacteria	Burkholderiales_595422	Burkholderiaceae_A_595422	Family_ Burkholderiaceae_A_595422	3.41349	NA	-3.60583	NA	NA	NA
0bbe0ac853b20fb81326081587a428ca	Actinobacteriota	Actinomycetia	Mycobacteriales	Mycobacteriaceae	Gordonia_B_376796	NA	NA	NA	NA	0.169082	NA
cb3cc5876d4b54a19741bf207cf7e4ee	Proteobacteria	Alphaproteobacteria	Rhizobiales_A_501637	Kaistiaceae_501637	Kaistia	NA	NA	NA	NA	NA	0.355604
