# Supplementary material for: Host-mediated niche construction of bacterial communities in an aquatic microecosystem
Source: ISME J. 2025 Oct 17;19(1):wraf233. doi: 10.1093/ismejo/wraf233 (PMC12596266; doi:10.1093/ismejo/wraf233)
Supplement: Supplemental_Table_7_wraf233 [file supplemental_table_7_wraf233.xlsx]

## Sheet: Supplementary Table 7
Supplemental Table 7. Sample detail and alpha diversity for gnotobiotic assay samples
Sample ID	Treatment	Sample Type	Pre-pooling DNA (ng/uL)	Total Reads	Observed ASVs	Breakaway Estimate of Richness	Breakaway Error	Shannon Sample-Wise	Shannon Error
GNO78	Conventional	late larval water	3.47	6088	71	71.0484	0.225381	2.64156	0.0199203
GNO79	Conventional	late larval water	3.97	12243	65	65.0787	0.292185	2.31057	0.0224727
GNO80	Conventional	late larval water	3.79	29875	107	108.278	1.28578	2.63574	0.00999277
GNO81	Conventional	late larval water	2.15	7990	80	80.1037	0.330486	2.09758	0.00910095
GNO82	Conventional	late larval water	1.46	12342	109	109.199	0.461025	2.75258	0.0196699
GNO83	Conventional	late larval water	2.48	59607	186	188.282	6.98233	3.25079	0.00416239
GNO57	Conventional stock	stock	4.25	6117	38	38.1695	0.444776	0.530606	0.0218654
GNO100	Colonized Field	late larval water	1.35	13533	87	87.5455	0.801233	2.3608	0.00793139
GNO95	Colonized Field	late larval water	0.572	21455	93	94.2801	4.95357	1.96283	0.00772585
GNO96	Colonized Field	late larval water	2.11	33199	101	102.54	4.08127	2.79978	0.00907504
GNO97	Colonized Field	late larval water	3.13	67462	104	104.319	0.711674	2.09885	0.00886666
GNO98	Colonized Field	late larval water	2.98	25950	101	103.537	4.74741	2.13826	0.00733105
GNO99	Colonized Field	late larval water	4.16	21470	84	84.071	0.275763	2.27622	0.0154883
GNO26	Laboratory	late larval water	23	48978	51	51.2725	0.556378	1.85557	0.00529524
GNO27	Laboratory	late larval water	4.75	37452	43	43.364	0.63123	1.64317	0.00578665
GNO28	Laboratory	late larval water	40	2933	44	44.0799	0.293752	2.11019	0.0281932
GNO29	Laboratory	late larval water	29	8859	41	41.1979	0.471497	1.55735	0.014105
GNO30	Laboratory	late larval water	16	17070	43	43.0681	0.269757	1.67343	0.0103591
GNO31	Laboratory	late larval water	11	18324	49	49.0666	0.266409	1.5784	0.0118175
GNO65	Laboratory	adult	0.763	6067	43	43.4693	0.714923	1.46433	0.019398
GNO59	Laboratory stock	stock	4.78	63449	26	26.2353	2.62237	1.44865	0.00272929
GNO1	Parental	late larval water	1.16	16951	92	92.7354	0.966809	2.77912	0.0155516
GNO2	Parental	late larval water	0.861	8691	84	85.1593	1.31648	2.89386	0.0126742
GNO3	Parental	late larval water	3.64	1567	46	46.029	0.172847	2.73139	0.0332729
GNO4	Parental	late larval water	4.18	4072	69	69.3469	0.623615	2.97151	0.0208109
GNO5	Parental	late larval water	24	2902	57	57.9461	1.09974	2.81528	0.0262924
GNO6	Parental	late larval water	6.6	2457	62	62.7823	0.971767	2.79386	0.0153842
GNO58	Parental stock	stock	14	18180	88	88.1051	0.340998	2.86014	0.00939403
GNO10	Parental:Laboratory (1:1)	late larval water	19	11844	80	80.0577	0.247218	2.81982	0.012751
GNO11	Parental:Laboratory (1:1)	late larval water	12	16394	83	83.2994	0.631372	2.63417	0.00756722
GNO12	Parental:Laboratory (1:1)	late larval water	8.3	29172	93	93.2759	0.599571	2.87003	0.00476331
GNO66	Parental:Laboratory (1:1)	adult	3.88	3302	34	34.29	0.556267	1.0022	0.0207464
GNO7	Parental:Laboratory (1:1)	late larval water	13	18893	89	89.1674	0.448133	2.55601	0.0114078
GNO8	Parental:Laboratory (1:1)	late larval water	15	59757	104	104.27	3.23021	2.68508	0.00775388
GNO9	Parental:Laboratory (1:1)	late larval water	9.1	23165	96	97.9156	1.74531	2.62955	0.0113076
GNO38	Parental:Laboratory (10:1)	late larval water	12	19243	77	77.5484	0.78095	2.62852	0.00839887
GNO39	Parental:Laboratory (10:1)	late larval water	17	15155	83	83.0526	3.68911	3.14163	0.0133673
GNO40	Parental:Laboratory (10:1)	late larval water	3.38	16557	77	77.8821	1.18316	2.71077	0.0197471
GNO41	Parental:Laboratory (10:1)	late larval water	14	16783	82	82.6733	1.33693	3.36314	0.00786371
GNO42	Parental:Laboratory (10:1)	late larval water	5.7	10426	89	89.7354	5.34673	3.06904	0.00959236
GNO43	Parental:Laboratory (10:1)	late larval water	9.5	8322	76	76.7879	1.04098	3.32209	0.0100411
GNO68	Parental:Laboratory (10:1)	adult	0.732	1212	28	28.8302	0.989294	1.27643	0.0497069
GNO44	Parental:Uncolonized Field (1:1)	late larval water	2.91	7385	74	74.3158	0.604209	2.92036	0.0235624
GNO45	Parental:Uncolonized Field (1:1)	late larval water	2.91	20344	122	122.64	0.867118	3.17034	0.00745267
GNO46	Parental:Uncolonized Field (1:1)	late larval water	14	8257	83	83.2204	0.495398	3.02617	0.0183628
GNO47	Parental:Uncolonized Field (1:1)	late larval water	3.22	8686	80	80.5538	0.79561	2.82321	0.0128779
GNO49	Parental:Uncolonized Field (1:1)	late larval water	5.4	12801	110	110.844	1.01337	2.93555	0.0232603
GNO50	Parental:Uncolonized Field (1:1)	late larval water	6.7	5711	83	83.9416	1.05673	2.98667	0.0156848
GNO69	Parental:Uncolonized Field (1:1)	adult	0.44	2943	35	35.511	0.773908	0.52113	0.026667
GNO84	Parental:Uncolonized Field (10:1)	late larval water	0.626	21468	88	88.3211	0.596194	1.93345	0.00764171
GNO85	Parental:Uncolonized Field (10:1)	late larval water	0.193	712	48	48.0438	0.213805	3.38341	0.0513343
GNO86	Parental:Uncolonized Field (10:1)	late larval water	0.285	32297	90	91.0677	1.22913	1.02062	0.0094133
GNO87	Parental:Uncolonized Field (10:1)	late larval water	0.433	32732	154	154.209	0.473398	2.70167	0.0090862
GNO88	Parental:Uncolonized Field (10:1)	late larval water	0.488	20217	126	126.031	0.179935	3.20451	0.00514432
GNO89	Parental:Uncolonized Field (10:1)	late larval water	0.179	28485	112	117.798	6.56949	1.80354	0.0168939
GNO94	Parental:Uncolonized Field (10:1)	adult	1.78	3034	29	30.2332	2.58416	0.981289	0.0189493
GNO72	Uncolonized Field	late larval water	0.197	3841	67	67.6158	1.66553	2.11813	0.0343423
GNO73	Uncolonized Field	late larval water	0.333	3527	67	67.2635	0.546606	2.92893	0.0215279
GNO74	Uncolonized Field	late larval water	1	27854	87	87.1739	0.434802	1.48737	0.0112282
GNO75	Uncolonized Field	late larval water	0.302	1704	54	55.1732	1.22417	2.80883	0.0240188
GNO76	Uncolonized Field	late larval water	0.687	14111	70	70.1438	0.394036	1.47036	0.00707767
GNO77	Uncolonized Field	late larval water	0.468	1409	37	37.3262	0.590638	1.92659	0.0309737
GNO91	Uncolonized Field	adult	3.87	37328	122	122.822	1.14244	2.53186	0.0100458
GNO60	Uncolonized Field stock	stock	1.95	26462	135	135.487	0.7582	3.56195	0.00697329
