# Supplementary material for: Host-mediated niche construction of bacterial communities in an aquatic microecosystem
Source: ISME J. 2025 Oct 17;19(1):wraf233. doi: 10.1093/ismejo/wraf233 (PMC12596266; doi:10.1093/ismejo/wraf233)
Supplement: Supplemental_Table_8_wraf233 [file supplemental_table_8_wraf233.xlsx]

## Sheet: Sheet1
Supplemental Table 8. Summary of alpha diversity comparisons among water samples from gnotobiotic assays
Comparison		Breakaway richness		Shannon index
	Reference Level	Model coefficient	p-value	Model coefficient	p-value
Laboratory species pool
Conventionally Reared - Lab	Conventionally Reared	-57.005	< 0.001 ***	-0.878744	< 0.001 ***
Conventionally Reared - Parental	Conventionally Reared	-33.357	< 0.001 ***	-	-
Conventionally Reared - Parental:Lab (1:1)	Conventionally Reared	-	-	-	-
Conventionally Reared - Parental Lab (10:1)	Conventionally Reared	-21.151	0.019 *	0.424399	0.015 *
Lab - Parental	Lab	23.6487	0.008 **	1.09479	< 0.001 ***
Lab - Parental:Lab (1:1)	Lab	45.9382	< 0.001 ***	0.963	< 0.001 ***
Lab - Parental:Lab (10:1)	Lab	35.8532	< 0.001 ***	1.303	< 0.001 ***
Parental - Parental:Lab (1:1)	Parental	22.289	0.013 *	-	-
Parental - Parental:Lab (10:1)	Parental	-	-	-	-
Parental:Lab (1:1) - Parental:Lab (10:1)	Parental:Lab (1:1)	-	-	-	-
Parental and field species pools
Parental - Parental: Uncolonized Field (1:1)	Parental	23.591	0.008 **	-	-
Parental - Parental: Uncolonized Field (10:1)	Parental	35.071	<0.001 ***	-0.492	0.005 **
Uncolonized Field - Parental: Uncolonized Field (1:1)	Uncolonized Field	28.462	0.001 ***	0.854	< 0.001 ***
Uncolonized Field - Parental: Uncolonized Field (10:1)	Uncolonized Field	39.943	<0.001 ***	-	-
Parental: Uncolonized Field (1:1) - Parental: Uncolonized Field (10:1)	Parental: Uncolonized Field (1:1)	-	-	-0.6381	< 0.001 ***
Uncolonized Field - Colonized Field	Uncolonized Field	31.851	<0.001 ***	-	-
* p < 0.05, ** p < 0.01, *** p < 0.001
