# Supplementary material for: Host-mediated niche construction of bacterial communities in an aquatic microecosystem
Source: ISME J. 2025 Oct 17;19(1):wraf233. doi: 10.1093/ismejo/wraf233 (PMC12596266; doi:10.1093/ismejo/wraf233)
Supplement: Supplemental_Table_9_wraf233 [file supplemental_table_9_wraf233.xlsx]

## Sheet: Supplementary Table 9
Supplemental Table 9. Beta diversity summary of variation in composition (PERMANOVA) and heterogeneity (PERMDISP) of gnotobiotic assay samples
Comparison	Reference Level	PERMANOVA		PERMDISP
		Test statistic	p-value	Test statistic	p-value
Overall (F)	NA	F8,45 = 12.09	< 0.001 **	F8,45 = 11.64	< 0.001 **
Laboratory species pool
Conventionally Reared - Lab	Lab	13.65	0.016 *	4.47	0.016 *
Conventionally Reared - Parental	Parental	9.29	0.032 *	-	-
Conventionally Reared - Parental:Lab (1:1)	Parental:Lab (1:1)	13.66	0.016 *	5	0.016 *
Conventionally Reared - Parental Lab (10:1)	Parental:Lab (10:1)	9.68	0.048 *	-	-
Lab - Parental	Parental	16.62	0.032 *	-4.57	0.016 *
Lab - Parental:Lab (1:1)	Parental:Lab (1:1)	34.09	0.048 *	-	-
Lab - Parental:Lab (10:1)	Parental:Lab (10:1)	24.08	0.032 *	-	-
Parental - Parental:Lab (1:1)	Parental:Lab (1:1)	13.23	0.032 *	6.53	0.016 *
Parental - Parental:Lab (10:1)	Parental:Lab (10:1)	5.12	0.016 *	-	-
Parental:Lab (1:1) - Parental:Lab (10:1)	Parental:Lab (10:1)	-	-	-5.04	0.016 *
Parental and field species pools
Parental - Parental: Uncolonized Field (1:1)	Parental: Uncolonized Field (1:1)	5.68	0.048 *	-	-
Parental - Parental: Uncolonized Field (10:1)	Parental: Uncolonized Field (10:1)	-	-	-	-
Uncolonized Field - Parental: Uncolonized Field (1:1)	Parental: Uncolonized Field (1:1)	12.41	0.048 *	-	-
Uncolonized Field - Parental: Uncolonized Field (10:1)	Parental: Uncolonized Field (10:1)	-	-	-	-
Parental: Uncolonized Field (1:1) - Parental: Uncolonized Field (10:1)	Parental: Uncolonized Field (10:1)	5.4	0.048 *	-	-
Uncolonized Field - Colonized Field	Colonized Field	6.08	0.048 *	-	-
* p < 0.05, ** p < 0.01, *** p < 0.001
