# Supplementary material for: Host-mediated niche construction of bacterial communities in an aquatic microecosystem
Source: ISME J. 2025 Oct 17;19(1):wraf233. doi: 10.1093/ismejo/wraf233 (PMC12596266; doi:10.1093/ismejo/wraf233)
Supplement: Supplemental_Table_10_wraf233 [file supplemental_table_10_wraf233.xlsx]

## Sheet: Supplementary Table 10
Supplemental Table 10. Taxonomy and differential abundance of late larval water bacteria by gnotobiotic inoculum condition
ASV	Phylum	Class	Order	Family	Genus	Species	Median Log2 Difference in Abundance Between "Conventional" and "Parental"	Median Log2 Difference in Abundance Between "Lab" and "Parental"	Median Log2 Difference in Abundance Between "Lab" and "Conventional"	Median Log2 Difference in Abundance Between "P:L (1:1)" and "P:L (10:1)"	Median Log2 Difference in Abundance Between "Uncolonized" vs "Colonized"
0b453a53e2df847f29fff727f12323fd	Proteobacteria	Alphaproteobacteria	Sneathiellales_505174	Sneathiellaceae_505174	Taonella	Taonella mepensis	NA	NA	NA	-7.77779	NA
0bbe0ac853b20fb81326081587a428ca	Actinobacteriota	Actinomycetia	Mycobacteriales	Mycobacteriaceae	Gordonia_B_376796	Genus_Gordonia_B_376796	NA	NA	NA	NA	3.45955
0d0e3101171c782e1ede9e291ab9c7bc	Proteobacteria	Alphaproteobacteria	Rhizobiales_A_504705	Xanthobacteraceae_503485	Family_Xanthobacteraceae_503485	Family_Xanthobacteraceae_503485	NA	NA	6.5618	5.39267	NA
107aa7e6b56274803bffd1ccff5b2ee6	Proteobacteria	Gammaproteobacteria	Pseudomonadales_660879	Moraxellaceae	Acinetobacter	Genus_Acinetobacter	NA	-6.16574	-12.7066	NA	NA
10e1bfa5ae7b9bf452990cac517cd318	Actinobacteriota	Actinomycetia	Actinomycetales	Microbacteriaceae	Family_Microbacteriaceae	Family_Microbacteriaceae	NA	7.37752	NA	NA	NA
121315c06a067f6269edce1ae068f427	Proteobacteria	Gammaproteobacteria	Burkholderiales_597441	Chromobacteriaceae	Chromobacterium	Genus_Chromobacterium	12.5539	NA	NA	6.3904	NA
1b158b8b2922d4fcad5d9cea607cbb7d	Proteobacteria	Gammaproteobacteria	Enterobacterales_A_737866	Enterobacteriaceae_A	Escherichia_710834	Genus_Escherichia_710834	NA	NA	NA	6.69113	NA
21bb29e5efa273470d9600c0c0ad287b	Proteobacteria	Alphaproteobacteria	Rhizobiales_A_504705	Xanthobacteraceae_503485	Starkeya	Starkeya novella	NA	NA	NA	NA	7.67129
274b25ca87d226e1ec1b3648758ff5a8	Proteobacteria	Alphaproteobacteria	Rhizobiales_A_504705	Xanthobacteraceae_503485	Aquabacter	Aquabacter cavernae	NA	5.78953	10.0289	5.7984	NA
290d00e82b7625c8ab79f9ad9ce480b8	Proteobacteria	Alphaproteobacteria	Caulobacterales	Caulobacteraceae	Asticcacaulis	Asticcacaulis benevestitus	NA	NA	NA	-5.71752	NA
2cc644320579becdf2e1b9cb5278fb85	Firmicutes	Bacilli	Lactobacillales	Lactobacillaceae	Leuconostoc_B	Leuconostoc_B falkenbergense	NA	NA	7.29835	NA	NA
30cfacf248039e5b1f840115bff89215	Proteobacteria	Alphaproteobacteria	Caulobacterales	Caulobacteraceae	Phenylobacterium	Phenylobacterium koreense	-2.1838	NA	7.7173	1.2188	NA
340e6bf7f2bf13b0945e9b68034a1f0c	Actinobacteriota	Actinomycetia	Actinomycetales	Microbacteriaceae	Leucobacter	Genus_Leucobacter	NA	4.53601	NA	NA	NA
38356624d04e633aa689a6ffc05a137f	Bacteroidota	Bacteroidia	Sphingobacteriales	Sphingobacteriaceae	Pedobacter_887417	Pedobacter solisilvae	8.27354	6.49041	NA	NA	NA
38c2a261f81a7ed09f39ac6f9fd0cf2e	Proteobacteria	Gammaproteobacteria	Burkholderiales_592522	Burkholderiaceae_A_592522	Variovorax	Variovorax paradoxus_C_587666	NA	NA	6.30917	NA	NA
3bdf3962a4d6b9738dc1bfa095f6cc8e	Bacteroidota	Bacteroidia	Sphingobacteriales	Sphingobacteriaceae	Sphingobacterium	Genus_Sphingobacterium	NA	NA	NA	NA	9.3141
3caf30133a391f2f85e2365d24923375	Proteobacteria	Gammaproteobacteria	Xanthomonadales_616009	Xanthomonadaceae_616009	Stenotrophomonas_A_615274	Genus_Stenotrophomonas_A_615274	NA	-13.3831	-14.032	NA	NA
438dc2a2ea2405a782df5830ae62100e	Proteobacteria	Alphaproteobacteria	Rhizobiales_A_500471	Rhizobiaceae_A_500471	Agrobacterium	Genus_Agrobacterium	NA	-7.58233	-9.17924	-2.88858	NA
43f41dd4045f31804b91facdd53eab41	Proteobacteria	Gammaproteobacteria	Xanthomonadales_616009	Xanthomonadaceae_616009	Stenotrophomonas_A_615274	Stenotrophomonas_A_615274 maltophilia_615059	NA	NA	6.78482	NA	NA
443ed63d256a53a303f58081aecb52f5	Proteobacteria	Alphaproteobacteria	Rhizobiales_A_504705	Xanthobacteraceae_503485	Bradyrhizobium	Genus_Bradyrhizobium	NA	-8.36204	-8.98087	NA	NA
4ca76612b5cecf33d2c41ec0a47779ed	Proteobacteria	Gammaproteobacteria	Burkholderiales_592522	Burkholderiaceae_A_592522	Family_Burkholderiaceae_A_592522	Family_Burkholderiaceae_A_592522	-7.84343	NA	8.038	NA	NA
4e6dc966ff878651c691ea5e0ae83425	Actinobacteriota	Actinomycetia	Actinomycetales	Microbacteriaceae	Leucobacter	Genus_Leucobacter	11.6183	9.89686	NA	5.9939	NA
50327287c87739f3f9f69fbd4be61170	Bacteroidota	Bacteroidia	Chitinophagales	Chitinophagaceae_929731	Family_Chitinophagaceae_929731	Family_Chitinophagaceae_929731	11.2487	9.4823	NA	3.93342	NA
565eb788433094300eceacd42ade4899	Actinobacteriota	Actinomycetia	Mycobacteriales	Mycobacteriaceae	Rhodococcus_B	Genus_Rhodococcus_B	NA	-6.23537	-5.90403	NA	NA
5c6e55f7e70bb09ca49e91e9cb4b4708	Actinobacteriota	Actinomycetia	Propionibacteriales	Nocardioidaceae	Nocardioides_A_392796	Genus_Nocardioides_A_392796	NA	NA	5.94306	NA	NA
609cfe075d3af9506da2e29b0db659fe	Proteobacteria	Alphaproteobacteria	Sphingomonadales	Sphingomonadaceae	Sphingomonas_L_486704	Genus_Sphingomonas_L_486704	NA	-10.9988	-6.45509	NA	NA
60f0a102e1b3118286adc774264b5b7d	Firmicutes	Bacilli	Lactobacillales	Lactobacillaceae	Leuconostoc_B	Leuconostoc_B lactis	-7.17232	NA	6.43782	NA	NA
6436c703aacff5693f132a7d9f43c459	Chloroflexota	Chloroflexia	Thermomicrobiales	Order_Thermomicrobiales	Order_Thermomicrobiales	Order_Thermomicrobiales	NA	NA	NA	4.56912	NA
6c84542f6460f7b4cd5bf61da89bf26a	Actinobacteriota	Actinomycetia	Actinomycetales	Microbacteriaceae	Leucobacter	Genus_Leucobacter	12.3992	10.5362	NA	6.77072	NA
6dfa84b8f177fa35bc72cd78db089121	Bacteroidota	Bacteroidia	Sphingobacteriales	Sphingobacteriaceae	Pedobacter_887417	Genus_Pedobacter_887417	7.19204	NA	NA	NA	NA
74fd73c11b1b41a953d621e26ab290a8	Proteobacteria	Alphaproteobacteria	Acetobacterales	Acetobacteraceae	Rhodovarius	Rhodovarius lipocyclicus	NA	NA	6.22001	NA	NA
77c55b0f6c379835576843cf02171325	Proteobacteria	Alphaproteobacteria	Sphingomonadales	Sphingomonadaceae	Sphingomonas_L_486704	Genus_Sphingomonas_L_486704	NA	-7.06855	-9.60254	-4.7341	NA
7823e8282bf202611291fced87a02e77	Proteobacteria	Alphaproteobacteria	Caulobacterales	Caulobacteraceae	Caulobacter_487784	Genus_Caulobacter_487784	-7.57073	NA	8.29912	-2.83743	NA
793f678e9801f8c4cc3b95887542a860	Bacteroidota	Bacteroidia	Sphingobacteriales	Sphingobacteriaceae	Pedobacter_887417	Genus_Pedobacter_887417	9.95114	8.30438	NA	4.12521	NA
7a21c9fea813dd4d7670e06c68be9aa7	Bacteroidota	Bacteroidia	Flavobacteriales_877923	Weeksellaceae	Chryseobacterium_796614	Genus_Chryseobacterium_796614	9.01435	7.26165	NA	NA	NA
8c2fb0cdbe0db119375869b5c4b20a53	Actinobacteriota	Actinomycetia	Actinomycetales	Microbacteriaceae	Leucobacter	Genus_Leucobacter	8.85657	7.34099	NA	NA	NA
8cb92babedb9f4ff7bedee4ac4f47370	Proteobacteria	Alphaproteobacteria	Azospirillales_507929	Azospirillaceae_507917	Azospirillum	Genus_Azospirillum	NA	NA	NA	-5.85267	NA
8db9ec3c6c2da03db22d64f72b6f0c7d	Firmicutes	Bacilli	Lactobacillales	Lactobacillaceae	Lactiplantibacillus	Genus_Lactiplantibacillus	NA	NA	7.43752	NA	NA
9bfe08c51b7a63c8130c31cf1c4c5665	Proteobacteria	Alphaproteobacteria	Rhizobiales_A_504705	Beijerinckiaceae	Bosea	Genus_Bosea	NA	-10.2348	-10.9211	NA	NA
9c0fb370e79191f46ba2658dd16f3f7a	Bacteroidota	Bacteroidia	Sphingobacteriales	Sphingobacteriaceae	Pedobacter_887417	Pedobacter insulae	NA	7.7843	8.07118	NA	NA
a1a3200b76bcd6000a0914892d370b6e	Firmicutes	Bacilli	Lactobacillales	Enterococcaceae	Family_Enterococcaceae	Family_Enterococcaceae	NA	NA	7.4304	NA	NA
a4818b56888b43b62d55c202674fbf9a	Proteobacteria	Alphaproteobacteria	Rhizobiales_A_501396	Rhizobiaceae_A_499470	Pseudochrobactrum	Genus_Pseudochrobactrum	NA	NA	NA	-7.20343	NA
ad9a88474fe1a5a88942053997b2b30b	Proteobacteria	Alphaproteobacteria	Caulobacterales	Caulobacteraceae	Caulobacter_487784	Genus_Caulobacter_487784	NA	-6.69781	-11.8261	NA	NA
af3aa9331136e6efa93c0f4aff4feb32	Bacteroidota	Bacteroidia	Cytophagales	Spirosomaceae	Fibrella	Fibrella aestuarina	NA	-7.1128	-7.66942	NA	NA
b0a78ca52dd6794c45a59f60f1ca34a3	Bacteroidota	Bacteroidia	Cytophagales	Spirosomaceae	Siphonobacter	Siphonobacter aquaeclarae	NA	NA	NA	-3.23983	NA
b0ece91adb4b5f088b363eee0398a44a	Proteobacteria	Alphaproteobacteria	Rhizobiales_A_501396	Rhizobiaceae_A_499470	Mesorhizobium_F_498388	Mesorhizobium_F_498388 terrae	NA	-8.07629	-8.80271	-6.72311	NA
b39c338f5e964b6cb87e07f10badc6c4	Firmicutes	Bacilli	Lactobacillales	Streptococcaceae	Lactococcus_A_346120	Genus_Lactococcus_A_346120	NA	NA	9.78332	NA	NA
b753f12f9355e2e87f9e88e7a4b4cf9b	Proteobacteria	Alphaproteobacteria	Class_Alphaproteobacteria	Class_Alphaproteobacteria	Class_Alphaproteobacteria	Class_Alphaproteobacteria	NA	NA	5.70736	NA	NA
bd465698358b623000238aaed1cd9f48	Firmicutes	Clostridia_258483	Lachnospirales	Lachnospiraceae	Anaerocolumna	Genus_Anaerocolumna	NA	NA	NA	NA	10.9719
c54b6665341382ceb4e098c161040fbb	Bacteroidota	Bacteroidia	Flavobacteriales_877923	Weeksellaceae	Elizabethkingia	Elizabethkingia meningoseptica	7.71241	-8.57445	-15.8856	NA	NA
c896cb40f6f2735b5fb9267fb5dd3b73	Actinobacteriota	Actinomycetia	Actinomycetales	Microbacteriaceae	Leucobacter	Genus_Leucobacter	NA	7.78299	NA	7.4953	NA
cb3cc5876d4b54a19741bf207cf7e4ee	Proteobacteria	Alphaproteobacteria	Rhizobiales_A_501637	Kaistiaceae_501637	Kaistia	Kaistia algarum	NA	NA	NA	NA	8.24622
d2208d27b5df4c53eb547f7ac45f4d6b	Bacteroidota	Bacteroidia	Flavobacteriales_877923	Weeksellaceae	Chryseobacterium_796614	Genus_Chryseobacterium_796614	NA	NA	7.90574	NA	NA
d252e27da33344148b541d5cb79af156	Proteobacteria	Alphaproteobacteria	Rhizobiales_A_504705	Beijerinckiaceae	Methylobacterium	Genus_Methylobacterium	NA	-8.83777	-9.49869	NA	NA
d9d980e45e7118c91301ed3c168b9af7	Proteobacteria	Gammaproteobacteria	Burkholderiales_592522	Burkholderiaceae_A_592522	Family_Burkholderiaceae_A_592522	Family_Burkholderiaceae_A_592522	-8.50531	NA	7.62459	NA	NA
e048cc7d0a6d9b097d9d93583a69179f	Proteobacteria	Alphaproteobacteria	Rhizobiales_A_504705	Xanthobacteraceae_504696	Labrys_504696	Labrys wisconsinensis	NA	-8.67366	-8.47086	NA	NA
e5e45fe5960b838c45765068621efcd5	Bacteroidota	Bacteroidia	Sphingobacteriales	Sphingobacteriaceae	Pedobacter_887417	Genus_Pedobacter_887417	NA	NA	NA	NA	6.46483
f25258050e7014072df83152acbdeb94	Proteobacteria	Alphaproteobacteria	Rhizobiales_A_504705	Phreatobacteraceae	Phreatobacter	Genus_Phreatobacter	NA	NA	NA	-6.93837	NA
f5367bb24f0d0667c1abe09ca11310bd	Actinobacteriota	Actinomycetia	Propionibacteriales	Nocardioidaceae	Nocardioides_A_392796	Nocardioides_A_392796 simplex	NA	NA	NA	3.04835	NA
fa34fcf46783dd613a648010f4e4e0e9	Actinobacteriota	Actinomycetia	Actinomycetales	Microbacteriaceae	Leucobacter	Genus_Leucobacter	-10.3507	NA	8.5998	NA	NA
fc936c6b90c5c078276467f421c48a9c	Proteobacteria	Gammaproteobacteria	Burkholderiales_595422	Burkholderiaceae_A_595422	Pigmentiphaga	Genus_Pigmentiphaga	NA	NA	5.64141	7.39463	NA
fd40ac4023455395df66ebf5baacf6e1	Bacteroidota	Bacteroidia	Flavobacteriales_877923	Crocinitomicaceae	Fluviicola	Genus_Fluviicola	NA	6.71768	8.70673	-4.32958	NA
